# Supplementary material for: Prevalence of Strongyloides in Southeast Asia: a systematic review and meta-analysis with implications for public health and sustainable control strategies
Source: Infect Dis Poverty. 2023 Sep 13;12:83. doi: 10.1186/s40249-023-01138-4 (PMC10498648; doi:10.1186/s40249-023-01138-4)
Supplement: Supplementary file 2 — Additional file 2. Strongyloides stercoralis data extracted from articles. [file 40249_2023_1138_MOESM2_ESM.xlsx]

## Sheet: Included studies
Additional file 2. Strongyloides stercoralis data extracted from articles
No.	First author	Publication year	Country	Province/state	Study population	Host	Diagnostic method	Total sample	Positive	Prevalance
1	Jaleta T et al.	2017	Cambodia	Preah Vihear	Villages in Rovieng district	Human	P - Baermann, Kato-katz	706	197	27.9
1	Jaleta T et al.	2017	Cambodia	Preah Vihear	Households that tested positive for S. stercoralis in human	Dog	P- Baermann, Kato-katz, APC	117	100	85.47
2	Khieu V et al.	2014	Cambodia	Preah Vihear	60 villages	Human	P- Baermann, APC	2396	1071	44.7
3	Forrer A et al.	2019	Cambodia	25 provinces	10 village per province	Human	S - ELISA	7246	2224	30.7
4	Schär F et al.	2013	Cambodia	Kandal	4 schools (school children)	Human	P, M - Baermann, Kato-katz, APC, PCR	218	41	18.8
5	Copelovitch L et al.	2010	Cambodia	Siem Reap	Outpatient data at Angkor Hospital for Children	Human	P- Direct	90	12	12.1
6	Priest J et al.	2016	Cambodia	21 provinces	Women 15 to 39 years old	Human	S - ELISA NIE	2150	935	45.9
7	Forrer A et al.	2018	Cambodia	Preah Vihear	60 villages	Human	P - Baermann, APC	2576	1252	48.6
8	Forrer A et al.	2017	Cambodia	Preah Vihear	8 villages in Rovieng district	Human	P - Baermann, APC	2744	853	31.1
9	Moore C et al.	2015	Cambodia	Siem Reap	Symptomatic children attending Angkor Hospital for Children	Human	P - Direct, APC and charcoal coproculture	865	99	11.4
10	Khieu V et al.	2014	Cambodia	Kandal	School children from 4 villages	Human	P - Baermann, APC	302	73	24.2
11	Khieu V et al.	2014	Cambodia	Takeo	60 villages	Human	P - Baermann, Kato-katz, APC	2861	601	21
12	Schär F et al.	2014	Cambodia	Preah Vihear	67 households in 1 village	Human	P - Kato-katz, APC, Baermann, FECT, sodium nitrate and zinc sulfate flotation	218	53	24.3
13	Moore C et al.	2012	Cambodia	Siem Reap	Symptomatic children attending Angkor Hospital for Children	Human	P - Direct	16372	429	2.6
14	Chhakda T et al.	2006	Cambodia	Kampong Thom, Kampong Chnang, Pursat, Battambang	School children from 23 villages	Human	P - Baermann	188	38	20.2
15	Longfils P et al.	2005	Cambodia	Kampot	Primary school children	Human	P - Kato-katz, Baermann	162	19	12
16	Koga-Kita K et al.	2004	Cambodia	Kandal	3 villages	Human	P - FECT, APC	3574	521	14.6
17	Khieu V et al.	2013	Cambodia	Preah Vihear	7 villages	Human	P - Kato-katz, Baermann, APC	273	86	31.5
18	Llewellyn S et al.	2016	Cambodia	Preah Vihear	Village in Rovieng district	Human	P - Direct	213	4	1.8
18	Llewellyn S et al.	2016	Timor-Leste	NA	Manufahi district	Human	M - PCR	467	2	0.4
19	Kridaningsih T et al.	2020	Indonesia	Papua	16 villages in Mimika municipality	Human	P, M - Kato-katz, 18S PCR	331	106	32
20	Sedionoto B et al.	2019	Indonesia	East Kalimantan	28 villages in 2 districts	Human	P - APC	213	35	16.4
21	Sedionoto B et al.	2020	Indonesia	East Kalimantan	Elementary school children	Human	P - Kato-katz, APC	107	11	10.3
22	Prasetyo RH et al.	2016	Indonesia	East Java	Surabaya district	Rodent	P - Iodine, Harada-mori culture	98	52	53
23	Darlan DM et al.	2015	Indonesia	Jakarta	Samples sent to parasitology laboratory of the Faculty of Medicine Universitas Indonesia	Human	P - Direct, Harada-mori culture	170	18	10.6
24	Wiria AE et al.	2015	Indonesia	East Nusa Tengara	Residents on Flores island	Human	M - ITS1 PCR	646	4	0.6
25	Widjana DP et al.	2000	Indonesia	Bali	4 villages	Human	P - Kato-katz, Harada-mori culture	2394	39	1.6
26	Mangali A et al.	1994	Indonesia	North Maluku	6 villages in Kao district	Human	P - Kato-katz, Harada-mori culture, FECT	389	21	5.4
27	Bangs MJ et al.	1995	Indonesia	Irian Jaya	2 villages	Human	P - Iodine	478	4	0.8
28	Laymanivong S et al.	2016	Lao PDR	Luang Prabang, Khammouane, Champasack	4 villages	Human	P - APC, Kato-katz	327	135	41
29	Chankongsin S et al.	2020	Lao PDR	Vientiene	Patients (18 years and above) at the Infectious Diseases Ward, Mahosot Hospital	Human	P, M - Direct, Baermann, APC, 28S PCR	104	35	33.7
30	Vonghachack Y et al.	2014	Lao PDR	Champasack	3 villages along Mekong river	Human	P - Kato-katz, Baermann	729	299	41
31	Vannachone B et al.	1998	Lao PDR	Khammouane	3 villages	Human	P - Kato-katz, APC	669	127	19
32	Barda B et al.	2017	Lao PDR	Champasack	Residents age 12 to 60 years	Human	P - Baermann	280	127	45.3
33	Kaneshiro Y et al.	2019	Lao PDR	Savannakhet	HIV carriers at Savannakhet Provincial Hospital	Human	P - Direct	212	18	8.5
34	Conlan J et al.	2012	Lao PDR	Oudomxay, Luang Prabang, Huaphan, Xiengkhouang	1 village per province	Human	P - FECT	1358	121	8.9
35	Ribas A et al.	2017	Lao PDR	Luang Prabang	Lak Sip village	Human	P - Direct, concentration, Kato-katz	305	14	4.59
36	Senephansiri P et al.	2017	Lao PDR	Xayaburi	3 villages	Human	P - APC	516	228	44.2
37	Paboriboune P et al.	2014	Lao PDR	Vientiane, Savannakhet	HIV positive patients at Setthathirath hospital and Savannakhet Regional hospital	Human	P - Direct, Kato-katz, FECT	137	28	20.4
38	Sayasone S et al.	2008	Lao PDR	Vientiane, Savannakhet, Saravane	Patients hospitalised with hepatobilary or intestinal symptoms at Mahosot hospital (Vientiane) and Savannakhet provincial hospital (Savannakhet), community at Khamsida (Champhone district) and Thamouangkao (Saravane district)	Human	P - Kato-katz, FECT	232	24	10.3
39	Erlanger TE et al.	2007	Lao PDR	Khammouane, Borikhamsay	Nakhai plateau	Human	P - FECT	2332	33	1.4
40	Sithithaworn P et al.	2006	Lao PDR	Vientiene	Xai Udom fishing community	Human	P - FECT	434	42	9.7
41	Cools P et al.	2019	Lao PDR	Luang Prabang	School children 5 to 14 years old	Human	M - Multiplex qPCR	478	13	2.8
42	Hürlimann E et al.	2022	Lao PDR	Luang Prabang	Trichuris trichuira infected participants aged 6 to 60	Human	P - Baermann	549	59	11
43	Angal L et al.	2015	Malaysia	Selangor	Adult male inmates (21 to 70 years old) at Kajang Prison	Human	S - ELISA IgG commercial kit	294	26	8.8
44	Zueter AM et al.	2014	Malaysia	Kelantan	Cancer patients undergoing chemotherapy with or without steroid treatment at a hospital	Human	P, M - Direct, FECT, 18S PCR	192	11	5.7
44	Zueter AM et al.	2014	Malaysia	Kelantan	Cancer patients undergoing chemotherapy with or without steroid treatment at a hospital	Human	S - ELISA IgG, ELISA IgG4, ELISA IgE	192	8	4.2
45	Chan YL et al.	2022	Malaysia	Sabah	Villages in 4 districts	Human	S - ELISA IgG NIE multiplex bead assay	8131	1366	16.8
46	Wong WK et al.	2019	Malaysia	Kedah, Kelantan, Perak, Selangor, Johor, Pahang	Orang Asli communities (tuberculosis patients and contacts from settlements and hospitals)	Human	S - ELISA IgG commercial kit	137	15	10.9
47	Basuni M et al	2011	Malaysia	Sarawak	Patients presenting abdominal symptoms from 2 district hospitals	Human	M - 18S PCR	77	15	19.4
48	Othman N et al.	2020	Malaysia	Perak, Selangor, Johor, Pahang	Orang Asli communities from settlements and hospitals	Human	M - 18S PCR	122	27	22.1
49	Osman E et al.	2022	Malaysia	Selangor (Kuala Lumpur)	Archived plasma samples from immunocompromised individuals at Hospital Canselor Tuanku Muhriz	Human	S - SsRapid lateral-flow rapid test (IgG4 NIE)	200	21	10.5
50	Al-Mekhlafi HM et al.	2019	Malaysia	Selangor, Pahang, Negeri Sembilan, Kelantan, Johor	Orang Asli communities and primary schools from 11 districts	Human	P, M - Direct, FES, APC, 18S PCR	1142	180	15.8
51	Hassan NA et al.	2018	Malaysia	NA	Archived pool of the Parasite Southeast Asian Diagnositic Laboratory at the Department of Parasitology, Faculty of Medicine, Univeersity of Malaya - samples were from patients with confirmed diagnosis of immunodeficiency or treated with immunosuppressive therapy	Human	P - FECT	288	41	14.2
52	Ngui R et al.	2016	Malaysia	Sarawak	Residents in Pakan town (1 to 91 years old)	Human	S - ELISA IgG commerical kit	236	11	26
53	Ahmad AF et al.	2013	Malaysia	Selangor	Orang Asli community	Human	S - ELISA	54	17	31.5
54	Azira NM et al.	2013	Malaysia	Kelantan	Patient records of stool samples received at Hospital Universiti Sains Malaysia	Human	P - Direct	15155	12	0.08
55	Aung MP et al.	2018	Myanmar	Yangon, Ayeyarwady	Villages in Htantabin township, Thanlyin township, Thabaung township	Human	P - APC	703	44	6.3
56	Han KT et al.	2019	Myanmar	Bago-East	Shwegyin Township	Human	P - Direct, Kato-katz	698	14	2
57	Mationg MLS et al.	2017	Philippines	Laguna	Grade 4 and 5 school children in 10 elementary schools across 10 municipalities	Human	M - 18S PCR	263	2	0.8
58	Cheah JS et al.	1972	Singapore	NA	Patients without bronchial asthma in the Department of Medicine, University of Singapore	Human	P - Direct, zinc sulfate flotation	300	11	3.7
59	Sedionoto B et al.	2018	Thailand	Nakhon Si Thammarat	Village in Thasala district	Human	P - APC, FECT	40	8	40
59	Sedionoto B et al.	2018	Thailand	Nakhon Si Thammarat	Residents with cat in Thasala district	Cat	P - APC, FECT	38	5	13.1
60	Daenseekaew W et al.	1996	Thailand	Khon Kaen	2 villages	Human	P - APC	331	82	24.77
61	Laoraksawong P et al.	2020	Thailand	Nakhon Si Thammarat	Children aged 6 to 12 year-old	Human	P - Simple smear, FECT, APC	192	4	2.08
62	Khampitak T et al.	2006	Thailand	Khon Kaen	Children aged 6 to 12 year-old	Human	P - FECT, APC	212	55	25.2
63	Rattanapitoon SK	2020	Thailand	Nakhon Ratchasima, Chaiyaphum	40 villages	Human	P - Mini Parasep® SF	691	3	0.44
64	Triteeraprapab S et al.	1999	Thailand	Khon Kaen	2 villages	Human	P - FECT	154	10	6.5
65	Wattanawong O et al.	2021	Thailand	76 provinces	NA	Human	P - FECT, Kato-Katz	16187	38	0.23
66	Waree P et al.	2001	Thailand	Phitsanulok	3 villages	Human	P - FECT	584	56	9.59
67	Suwancharoen C et al.	2018	Thailand	Phayao	HIV patients taking antiretroviral treatment at Phayao and Dok Kahamtai Hospital	Human	P - Direct, FECT	458	47	10.3
68	Anantaphruti MT et al.	2011	Thailand	Ubon Ratchathani	Patients from two health centers	Human	P - Kato-katz	517	9	1.7
69	Yahom S et al.	2013	Thailand	Maha Sarakham	Community health examination service	Human	P - FECT	104	20	19.22
70	Fukruksa C et al.	2013	Thailand	Sukhothai	Satchanala district	Human	P - Direct, FECT	80	4	5
71	Triteeraprapab S	1997	Thailand	Tak	Umpang district	Human	P - FECT	112	5	4
72	Thanchomnang T et al.	2017	Thailand	Maha Sarakham	Villagers living close to Kosumpee Forest park	Human	P - APC	213	19	8.92
73	Douce RW et al.	1987	Thailand	Northern Thailand	Leprosy resettlement	Human	P- Harada-mori, FECT	206	22	10.7
73	Douce RW et al.	1987	Thailand	Northern Thailand	Leprosy resettlement	Human	S - ELISA	177	80	45
74	Sanpool O et al.	2019	Thailand	Kalasin	2 villages	Human	P - APC	220	23	10.45
74	Sanpool O et al.	2020	Thailand	Kalasin	Dogs from the same households as above	Dog	P - APC	120	5	4.2
75	Laoraksawong P et al.	2018	Thailand	Khon Kaen	7 villages	Human	P - APC, FECT	526	121	23
76	Laoraksawong P et al.	2018	Thailand	Kalasin	12 villages in 2 districts	Human	P - APC	689	226	32.8
77	Eamudomkarn C et al.	2018	Thailand	Khon Kaen	Muang district	Human	P - APC, FECT	149	41	27.5
77	Eamudomkarn C et al.	2018	Thailand	Khon Kaen	Muang district	Human	S - ELISA IgG (serum)	149	98	65.8
77	Eamudomkarn C et al.	2018	Thailand	Khon Kaen	Muang district	Human	S - ELISA IgG (urine)	149	102	68.4
78	Suwannatrai AT et al.	2021	Thailand	Khon Kaen	142 locations around Lawa lake	Human	P - FECT	12554	564	4.5
79	Srithai C et al.	2021	Thailand	Nakhon Phanom	Phon Sawan district	Human	P - Kato-katz	250	3	1.2
80	Kophachon T et al.	2022	Thailand	Kalasin	12 villages	Human	P - FECT	404	8	1.98
81	Songserm N et al.	2012	Thailand	Khon Kaen	Adults (25 to 69 years olde) in 25 districts	Human	P - FECT	18900	281	1.5
82	Kache R et al.	2020	Thailand	Nakhon Si Thammarat	60 years and older adults	Human	P - FECT, Kato-katz, APC	439	15	3.4
83	Dokmaikaw A et al.	2019	Thailand	Chachoengsao	Cockroaches collected from 3 fresh markets	Cockroach	P - Sedimentation	450	12	2.6
84	Chuangchaiya S et al.	2020	Thailand	Nakhon Phanom	Adults (above 18 years old)	Human	P - Kato-katz	564	8	1.4
85	Yingklang M et al.	2022	Thailand	Khon Kaen	8 villages	Human	P - FECT, modified APC	704	107	15.2
86	Janwan P et al.	2011	Thailand	Khon Kaen	Patients who visited Srinagarind Hospital, Faculty of Medicine, Khon Kaen University	Human	P - FECT, APC	66	32	48.4
87	Janwan P et al.	2020	Thailand	Nakhon Si Thammarat, Surat Thani	Owners of working southern pig-tailed macaques	Human	P - APC	21	2	9.5
88	Kitvatanachai S et al.	2022	Thailand	Satun	4 subdistrict	Human	P - APC	204	14	6.9
89	Aiadsakun P et al.	2022	Thailand	Songkhla	Routine stool samples from Clinical Microscopy Laboratory, Songklanagarind Hospital	Human	P - FECT	252	6	2.4
90	Chungkanchana N et al.	2022	Thailand	Khon Kaen, Kalasin	2 districts	Human	P - APC, FECT	433	109	25.17
90	Chungkanchana N et al.	2022	Thailand	Khon Kaen, Kalasin	2 districts	Human	S - ELISA IgG (urine)	36	2	5.56
90	Chungkanchana N et al.	2022	Thailand	Khon Kaen, Kalasin	2 districts	Human	S - ELISA IgG (serum)	433	279	64.43
91	Ruantip S et al.	2021	Thailand	Khon Kaen, Kalasin	2 districts	Human	P - APC, FECT	782	171	21.8
91	Ruantip S et al.	2021	Thailand	Khon Kaen, Kalasin	2 districts	Human	S - ELISA IgG (urine)	782	492	62.9
91	Ruantip S et al.	2021	Thailand	Khon Kaen, Kalasin	2 districts	Human	S - ELISA IgG (serum)	17	11	67.1
92	Juthong S et al.	2020	Thailand	Songkhla	Patients at Songklanagarind Hospital diagnosed with Systemic Lupus Erythematosus and at least 16 years old	Human	P - APC	180	4	2.2
92	Juthong S et al.	2020	Thailand	Songkhla	Patients at Songklanagarind Hospital diagnosed with Systemic Lupus Erythematosus and at least 16 years old	Human	S - ELISA IgG	180	27	15
93	Sengthong C et al.	2020	Thailand	Khon Kaen	Ban Haet district	Human	P - APC, modified APC, FECT	1076	129	11.99
94	Kitvatanachai S et al.	2019	Thailand	Songkhla	Yo Island in Songkhla Lake	Human	P - Direct, harada-mori modified	247	2	0.8
95	Sannella AR et al.	2019	Thailand	Bangkok, Nonthaburi	Archived stool samples from HIV infected patients attneding Siriraj Hospital and Bamrasnaradura Hospital	Human	P - Direct, FECT, culture	155	14	9
96	Punsawad C et al.	2019	Thailand	Nakhon Si Thammarat	Vegetables from three sellers in open-air markets	Vegetables	P - Sedimentation	265	28	10.6
97	Suntaravitun P et al.	2018	Thailand	Chachoengsao	7 villages	Human	P - Direct, FECT	224	11	5
98	Assavapongpaiboon B et al.	2018	Thailand	Saraburi	School children from 3 primary schools	Human	P - Direct, FECT, LES culture, APC	263	4	1.5
99	Punsawad C et al.	2017	Thailand	Nakhon Si Thammarat	Village health volunteers	Human	P - Direct, FECT, Kato-katz	324	3	0.9
100	Sanprasert V et al.	2016	Thailand	Ang Thong, Chon Buri, Khon Kaen, Nan, Kanchanaburi, Phatthalung	School children	Human	P - Direct, FECT, LES medium culture	330	7	0.4
101	Luvira V et al.	2016	Thailand	Bangkok	Immunocompromised pateints older than 18 years at Phramongkutklao Hospital Bangkok	Human	P - FECT, APC	120	8	6.7
101	Luvira V et al.	2016	Thailand	Bangkok	Immunocompromised pateints older than 18 years at Phramongkutklao Hospital Bangkok	Human	S - ELISA IgG	130	7	5.4
102	Kaewpitoon SJ et al.	2015	Thailand	Nakhon Ratchasima	2 subdistricts	Human	P - Kato-katz	209	3	1.44
103	Eamudomkarn C et al.	2015	Thailand	Khon Kaen	3 districts	Human	P - APC, FECT	107	50	46.7
103	Eamudomkarn C et al.	2015	Thailand	Khon Kaen	3 districts	Human	S - ELISA IgG	107	82	76.6
104	Ruankham W et al.	2014	Thailand	Chiang Rai	Muang district	Human	P - Kato-katz	263	2	0.8
105	Jongwutiwes U et al.	2014	Thailand	Bangkok	Patients in Siriraj Hospital	Human	P - Direct, FECT	6022	150	2.5
106	Boonjaraspinyo S et al.	2013	Thailand	Khon Kaen	19 villages	Human	P - FECT	253	24	9.5
107	Wenz-Mücke A et al.	2012	Thailand	Khon Kaen	People that lived or worked next to Kosumpee Forest Park and Don Chao Pu Forest Park	Human	P - FECT, APC	170	56	32.9
108	Laodim P et al.	2012	Thailand	Khon Kaen	Stool examinations from outpatients and Blastocystis hominis infected patients at Srinagarind hospital	Human	P - FECT	114	65	57
109	Chamavit P et al.	2011	Thailand	Samut Prakarn	Cockroaches collected from 18 open air shopping markets	Human	P - Sedimentation	920	6	0.8
110	Kaewpitoon SJ et al.	2012	Thailand	Surin	17 districts	Human	P - Kato-katz	333	16	4.8
111	Viriyavejakul P et al.	2009	Thailand	Bangkok	HIV infected patients	Human	P - Direct	64	2	3.1
112	Kitvatanachai S et al.	2008	Thailand	Nakhon Ratchasima	3 villages	Human	P - Harada-mori	214	7	3.3
113	Warunee N et al.	2007	Thailand	Nakhon Prathom	School children from 8 schools	Human	P - FECT	1920	1	0.05
114	Narata R et al.	2007	Thailand	Chiang Mai	Records of adult patients diagnosed with systemic lupus erythematosus having community acquired pneumonia at the Division of Rheumatology, Department of Internal Medicine, Faculty of Medicine, Chiang Mai University	Human	NA	56	1	1.7
115	Inpankaew T et al.	2007	Thailand	Bangkok	20 temples and their surrounding communities	Human	P - Flotation-zinc sulfate and sodium nitrate	204	4	2
116	Tungtrongchitr A et al.	2007	Thailand	Ubon Ratchathani	Rural communities	Human	P - Direct, Kato-katz	479	10	2.1
117	Yaicharoen R et al.	2006	Thailand	Nakhon Pathom	Primary school children with Blastocystis hominis infection	Human	P - FECT	110	1	0.91
118	Wongjindanon N et al.	2005	Thailand	Samut Sakhon, Surin	Secondary school children (Samut Sakhon), adult volunteers (Surin)	Human	P - Sedimentation	4014	20	0.5
119	Yaicharoen R et al.	2005	Thailand	Bangkok	Participants enrolled in annual check up program at the Faculty of Medical Technology, Mahidol University	Human	P - Direct	1147	2	0.2
120	Pinlaor S et al.	2005	Thailand	Khon Kaen	Patients at Srinagarind Hospital and Sirinthorn Hospital	Human	P - Direct, FECT, culture	156	20	12.8
121	Anantaphruti MT et al.	2004	Thailand	Kanchanaburi	Community in Hauy Kayeng subdistrict from 4 hamlets	Human	P - Polyethylene tube culture	529	12	2.3
122	Tungtrongchitr A et al.	2004	Thailand	Bangkok	Irritable bowel syndrome patients at Siriraj Hospital and Ramathibodi hospital	Human	P - Direct	59	1	1.7
123	Sithithaworn P et al.	2003	Thailand	Khon Kaen, Kalasin	3 villages	Human	P - APC	332	96	28.9
123	Sithithaworn P et al.	2003	Thailand	Khon Kaen, Kalasin	3 villages	Human	S - ELISA	120	57	47.5
124	Reechaipichitkul W et al.	2003	Thailand	Khon Kaen	Patients at Srinagarind Hospital with pleural fluid eosinophils more or equal to 10%	Human	NA	50	1	2
125	Saksirisampant W et al.	2002	Thailand	Bangkok	Worker screening before working in developed countries	Human	P - Direct, FECT	2213	26	19.2
126	Saksirisampant W et al.	2003	Thailand	Pathum Thani	Orphanage children	Human	P - Direct, FECT	106	1	0.9
127	Nithikathkul C et al.	2003	Thailand	Kanchanaburi	Karen villages	Human	P - Direct	70	5	7.14
128	Waikagul J et al.	2002	Thailand	Nan	Primary school children from 12 schools	Human	P - FECT	1010	9	0.9
129	Nuchprayoon S et al.	2002	Thailand	Bangkok	Data of stool examination from the Parasitology Unit, Outpatient department, King Chulalongkorn Memorial Hospital	Human	P - Direct, FECT	6231	2080	33.39
130	Nacher M et al.	2002	Thailand	Ratchaburi	1 village	Human	P - Kato-katz, concentration	731	11	1.5
131	Waywa D et al.	2001	Thailand	Bangkok, Nonthaburi	HIV patients with history of diarrhea at Siriraj Hospital and Bamrasnaradura Hospital	Human	P - Direct, FECT, culture	288	13	8
132	Wiwanitkit V et al.	2001	Thailand	Bangkok	HIV patients at King Chulalongkorn Memorial Hospital	Human	P - Direct, concentration	60	2	3.3
133	Anantaphruti MT et al.	2000	Thailand	Nakhon Si Thammarat	4 primary schools	Human	P - Kato-katz, polyethylene tube culture	945	14	1.8
134	Jongwutiwes S et al.	1999	Thailand	Bangkok	Routine laboratory service at King Chulalongkorn Memorial Hospital Bangkok	Human	P - Direct, FECT, filter paper, APC	1085	191	17.6
135	Uparanukraw P et al.	1999	Thailand	Chiang Mai	1 village	Human	P - APC	250	97	38.8
136	Manatsathit S et al.	1996	Thailand	Nonthaburi	Adult AIDS patients with diarrhea at Bamrasnaradura Infectious Disease Hospital	Human	P - Direct, FECT	45	2	4.4
137	Wilairatana P et al.	1996	Thailand	Bangkok	Laborers before travelling abroad as contract laborers	Human	P - FECT	362	51	14.1
138	Sato Y et al.	1995	Thailand	Chiang Mai	Residents in Chiang Mai	Human	P - Direct, FECT, filter paper culture, APC	205	98	47.8
139	Kasuya S et al.	1987	Thailand	Chiang Mai	Primary school children	Human	P - Direct, flotation, FECT	117	4	3.4
140	Waywa D et al.	2006	Thailand	Bangkok	Stool samples sent to the division of Infectious Disease and Tropical Medicine, Department of Medicine, Faculty of Medicine Siriraj Hospital Mahidol University	Human	P - Direct, FECT	4206	224	5.3
141	Chanswangphuwana C et al.	2021	Thailand	Bangkok	Patients diagnosed with eosinophilia or hyper eosinophilia at King Chulalongkorn Memorial Hospital	Human	NA	102	13	12.7
142	Kusolsuk T et al.	2020	Thailand	Tak	Thai and Karen villagers	Human	P - Direct, Kato-katz	343	4	1.1
143	Sanprasert V et al.	2019	Thailand	Bangkok	Patients with gastrointestinal symptoms from King Chulalongkorn Memorial Hospital, Laboratory of Parasitology.	Human	P - FECT	94	16	17
143	Sanprasert V et al.	2019	Thailand	Bangkok	Patients with gastrointestinal symptoms from King Chulalongkorn Memorial Hospital, Laboratory of Parasitology.	Human	M - Multiplex 18S qPCR	94	30	31.9
144	Lertanekawattana S et al.	2005	Thailand	Nong Khai	Patients visiting gastro-intestinal disease unit at Nongkhai Hospital	Human	NA	31	2	6.4
145	Limsrivilai J et al.	2014	Thailand	Bangkok	Patients diagnosed with intestinal capillariasis at Siriraj Hospital	Human	NA	26	2	7.6
146	Ruantip S et al.	2019	Thailand	Khon Kaen	> 15 years old	Human	P - APC, FECT	54	35	64.8
146	Ruantip S et al.	2019	Thailand	Khon Kaen	> 15 years old	Human	S - ELISA IgG commercial kit (Serum)	54	43	79.6
146	Ruantip S et al.	2019	Thailand	Khon Kaen	> 15 years old	Human	S - ELISA IgG (Urine)	54	39	72.2
147	Prasongdee TK et al.	2017	Thailand	North east thailand	Patients at Srinagarind Hospital from 2004 to 2014	Human	P - FECT	22338	3886	17.4
148	Sithithaworn J et al.	2005	Thailand	Khon Kaen, Kalasin	5 communities	Human	P - APC, FECT	459	104	22.7
148	Sithithaworn J et al.	2005	Thailand	Khon Kaen, Kalasin	5 communities	Human	S - GPAT	459	178	38.8
149	Intapan PM et al.	2005	Thailand	North east thailand	Populations in the NE	Human	P - APC, QFEC	1233	290	23.52
150	Thanchomnang T et al.	2012	Thailand	Maha Sarakham	School children and teachers in Maha Sarakham Primary School	Human	P - FECT	435	22	5
151	Suntaravitun PR et al.	2013	Thailand	Chiang Rai	Health village volunteers	Human	P - Direct, FECT	159	22	13.8
152	Phuttarak et al.	2014	Thailand	Pathum Thani	Patients in Thammasat University Hopsital	Human	P - Direct, FECT	6452	80	1.25
153	Changsap B et al.	2020	Thailand	Bangkok	Khloeng Toei district	Human	P - Direct, Kato-katz	420	8	1.9
154	Wongsaroj T et al.	2008	Thailand	Chumpon, Ranong, Phuket, Surat Thani, Phangna, Krabi, Nakhon Si Thamarat, Satun, Trang, Phatulang, Songkhla	11 provinces in southern thailand	Human	P - APC	1308	269	20.6
155	Kobayashi J et al.	2000	Thailand	Chiang Mai	Children and adult in 1 village	Human	P - FECT, harada-mori, APC	208	99	47.6
155	Kobayashi J et al.	2000	Lao PDR	Khammouane	Children and adult in 2 villages	Human	P - FECT, harada-mori, APC	445	106	23.8
156	Niamnuy N et al.	2016	Thailand	Ubon Ratchathani	3 districts	Human	P - FECT, Harada-mori	429	60	14
156	Niamnuy N et al.	2016	Thailand	Ubon Ratchathani	Domestic animals from same household	Dog/cat	P - FECT, Harada-mori	179	1	0.6
156	Niamnuy N et al.	2016	Lao PDR	Champasack	1 district	Human	P - FECT, Harada-mori	217	34	15.7
156	Niamnuy N et al.	2016	Lao PDR	Champasack	Domestic animals from same household	Dog/cat	P - FECT, Harada-mori	121	2	1.7
156	Niamnuy N et al.	2016	Lao PDR	NA	Migrant workers in Thailand (Ubon Ratchathani)	Human	P - FECT, Harada-mori	197	38	19.3
157	Nguyen T et al.	2016	Vietnam	Ho Chi Minh City	Medic Medical Center laboratory	Human	S - ELISA IgG commercial kit	42920	3174	7.4
158	Van De N et al.	2020	Vietnam	Hanoi	Hanoi Medical University Hospital helminthiasis patients	Human	S - ELISA IgG commercial kit	1120	519	46.3
159	Donovan J et al.	2022	Vietnam	Ho Chi Minh City	Adults with tuberculous meningitis and with or without HIV coinfection at the Hospital for Tropical Diseases or Pham Ngoc Thach Hospital	Human	S - ELISA IgG commercial kit	659	53	8
159	Donovan J et al.	2022	Vietnam	Ho Chi Minh City	Adults with tuberculous meningitis and with or without HIV coinfection at the Hospital for Tropical Diseases or Pham Ngoc Thach Hospital	Human	P - Direct	523	11	2.1
160	Van De N et al.	2019	Vietnam	27 provinces in northern Vietnam	Patients presenting symtoms for strongyloidiasis at Hanoi Medical University Hospital	Human	S - ELISA	2000	400	20
161	Diep NTN et al.	2017	Vietnam	Hanoi, Hue, Ho Chi Minh City, Dak Lak	Serum bank from patients aged 13 to 15 years from 4 hospitals	Human	S - ELISA IgG commercial kit	1610	405	25.2
162	Kim JH et al.	1970	Vietnam	Chulai, Quinhon, Saigon	Vietnamese soldiers	Human	P - Direct	717	12	1.7
162	Kim JH et al.	1970	Vietnam	NA	American soldiers stationed in Vietnam	Human	P - Direct	1933	15	0.7
163	Sahimin N et al.	2019	Indonesia, Myanmar	NA	Migrant workers in Malaysia	Human	M - ITS1 PCR	388	3	0.8
163	Sahimin N et al.	2019	Indonesia, Myanmar	NA	Migrant workers in Malaysia	Human	S - ELISA IgG commercial kit	483	173	35.8
164	Sangwalee W et al.	2021	Myanmar	NA	Migrant workers in Thailand (Nakhon Ratchasima)	Human	P - FECT	600	7	1.1
165	Nuchprayoon S et al.	2009	Myanmar	NA	Migrant workers in Thailand (Samut Sakhon)	Human	P - Direct, FECT, LES culture, Harada-mori	284	3	1.1
166	Kaewpitoon SJ et al.	2018	Myanmar	NA	Migrant workers in Thailand (Nakhon Ratchasima)	Human	P - FECT	233	2	0.5
166	Kaewpitoon SJ et al.	2018	Cambodia	NA	Migrant workers in Thailand (Nakhon Ratchasima)	Human	P - FECT	121	1	0.83
167	Cheng HS et al.	2000	Thailand	NA	Migrant workers in Taiwan	Human	P - FECT	302	42	13.9
168	Peng HW et al.	1993	Thailand	NA	Migrant workers in Taiwan	Human	P - FECT	1364	43	3.2
169	de Silva S et al.	2002	Lao PDR	NA	Immigrants in Australia	Human	P - FECT	87	2	0.2
169	de Silva S et al.	2002	Lao PDR	NA	Immigrants in Australia	Human	S - ELISA	93	22	23.6
170	Grove DI et al.	1980	South East Asia	NA	Ex-prisoners of war from Australia	Human	P - Direct, culture	160	44	27.5
171	Rahmanian H et al.	2015	Vietnam	NA	Veterans from Australia that served in the Vietnam war	Human	S - ELISA commercial kit	249	29	11.6
172	Butler T et al.	1973	Vietnam	NA	Veternans from USA that served in Vietnam	Human	P - Direct, zinc sulfate flotation	52	3	5.7
173	Caruana SR et al.	2006	Cambodia	NA	Cambodian communities living in Australia	Human	P - FECT	204	10	4.9
173	Caruana SR et al.	2006	Cambodia	NA	Cambodian communities living in Australia	Human	S - ELISA IgG	203	82	36
174	Swanson SJ et al.	2012	Lao PDR	NA	Refugees that resettled in USA	Human	P - Concentration	5959	132	2.2
174	Swanson SJ et al.	2012	Vietnam	NA	Refugees that resettled in USA	Human	P - Concentration	1215	13	1.1
174	Swanson SJ et al.	2012	Myanmar	NA	Refugees that resettled in USA	Human	P - Concentration	1116	6	0.5
175	Shah JJ et al.	2008	Cambodia	NA	Refugees that resettled in USA	Human	P - FECT	777	2	0.3
176	Judson FN et al.	1984	Vietnam	NA	Refugees arriving in USA	Human	P - Direct, ether sedimentation, zinc fulfate flotation	96	7	7.3
176	Judson FN et al.	1984	Cambodia	NA	Refugees arriving in USA	Human	P - Direct, ether sedimentation, zinc fulfate flotation	446	29	6.5
176	Judson FN et al.	1984	Lao PDR	NA	Refugees arriving in USA	Human	P - Direct, ether sedimentation, zinc fulfate flotation	212	52	24.5
176	Judson FN et al.	1984	Hmong	NA	Refugees arriving in USA	Human	P - Direct, ether sedimentation, zinc fulfate flotation	27	2	7.4
177	Karunajeewa H et al.	2006	Lao PDR	NA	Immigrants in Australia	Human	S - ELISA	95	22	23
178	Dawson-Hahn EE et al.	2010	Myanmar	NA	Refugees (<18 years old) at health clinic in USA	Human	S - IVD EIA	96	31	31
179	Webster JL et al.	2022	Thailand	NA	Refugees bound for USA	Human	M - Multiplex 18S qPCR	1835	13	0.7
180	Gyorkos TW et al.	1989	Cambodia	NA	Refugees arriving in Canada	Human	P - Modified Ritchie's concentration, Harada-Mori	192	43	22.4
180	Gyorkos TW et al.	1989	Lao PDR	NA	Refugees arriving in Canada	Human	P - Modified Ritchie's concentration, Harada-Mori	25	1	4
181	Nutman TB et al.	1987	Cambodia, Lao PDR, Vietnam	NA	Refugees with peripheral eosinophilia >500 cells.mm3 arriving in USA	Human	P - Direct, FECT	128	49	38
181	Nutman TB et al.	1987	Cambodia, Lao PDR, Vietnam	NA	Refugees with peripheral eosinophilia >500 cells.mm3 arriving in USA	Human	S - ELISA	40	34	85
182	Tittle BS et al.	1982	Lao PDR	NA	Refugees arriving in USA	Human	NA	34	1	2.9
182	Tittle BS et al.	1982	Camboddia	NA	Refugees arriving in USA	Human	NA	27	10	37
183	Lurio J et al.	1991	Cambodia	NA	Patient records in health center in USA	Human	P - Direct, zinc sulfate concentration, FECT	520	78	15
184	Molina CD et al.	1988	Lao PDR	NA	Refugees in USA	Human	P - Concentration	52	1	2
184	Molina CD et al.	1988	Cambodia	NA	Refugees in USA	Human	P - Concentration	2468	108	4.4

## Sheet: Reference list
No.	Reference
1	Jaleta TG, Zhou S, Bemm FM, Schär F, Khieu V, Muth S, et al. Different but overlapping populations of Strongyloides stercoralis in dogs and humans-Dogs as a possible source for zoonotic strongyloidiasis. PLoS Negl Trop Dis. 2017;11:8.
2	Khieu V, Schär F, Forrer A, Hattendorf J, Marti H, Duong S, et al. High prevalence and spatial distribution of Strongyloides stercoralis in rural Cambodia. PLoS Negl Trop Dis. 2014;8:6.
3	Forrer A, Khieu V, Vounatsou P, Sithithaworn P, Ruantip S, Huy R, et al. Strongyloides stercoralis: Spatial distribution of a highly prevalent and ubiquitous soil-transmitted helminth in Cambodia. PLoS Negl Trop Dis. 2019;13:6.
4	Schär F, Odermatt P, Khieu V, Panning M, Duong S, Muth S, et al. Evaluation of real-time PCR for Strongyloides stercoralis and hookworm as diagnostic tool in asymptomatic schoolchildren in Cambodia. Acta Trop. 2013;126:2.
5	Copelovitch L, Ol OS, Taraquinio S, Chanpheaktra N. Childhood nephrotic syndrome in Cambodia: an association with gastrointestinal parasites. J Pediatr. 2010;156:1.
6	Priest JW, Jenks MH, Moss DM, Mao B, Buth S, Wannemuehler K, et al. Integration of multiplex bead assays for parasitic diseases into a national, population-based serosurvey of women 15-39 years of age in Cambodia. PLoS Negl Trop Dis. 2016;10:5.
7	Forrer A, Khieu V, Schär F, Vounatsou P, Chammartin F, Marti H, et al. Strongyloides stercoralis and hookworm co-infection: spatial distribution and determinants in Preah Vihear Province, Cambodia. Parasit Vectors. 2018;11:1.
8	Forrer A, Khieu V, Schär F, Hattendorf J, Marti H, Neumayr A, et al. Strongyloides stercoralis is associated with significant morbidity in rural Cambodia, including stunting in children. PLoS Negl Trop Dis. 2017;11:10.
9	Moore CE, Nget P, Saroeun M, Kuong S, Chanthou S, Kumar V, et al. Intestinal parasite infections in symptomatic children attending hospital in Siem Reap, Cambodia. PLoS One. 2015;10:5.
10	Khieu V, Hattendorf J, Schär F, Marti H, Char MC, Muth S, et al. Strongyloides stercoralis infection and re-infection in a cohort of children in Cambodia. Parasitol Int. 2014;63:5.
11	Khieu V, Schär F, Marti H, Bless PJ, Char MC, Muth S, et al. Prevalence and risk factors of Strongyloides stercoralis in Takeo Province, Cambodia. Parasit Vectors. 2014;7.
12	Schär F, Inpankaew T, Traub RJ, Khieu V, Dalsgaard A, Chimnoi W, et al. The prevalence and diversity of intestinal parasitic infections in humans and domestic animals in a rural Cambodian village. Parasitol Int. 2014;63:4.
13	Moore CE, Hor PC, Soeng S, Sun S, Lee SJ, Parry CM, et al. Changing patterns of gastrointestinal parasite infections in Cambodian children: 2006-2011. J Trop Pediatr. 2012;58:6.
14	Chhakda T, Muth S, Socheat D, Odermatt P. Intestinal parasites in school-aged children in villages bordering Tonle Sap Lake, Cambodia. Southeast Asian J Trop Med Public Health. 2006;37:5.
15	Longfils P, Heang UK, Soeng H, Sinuon M. Weekly iron and folic acid supplementation as a tool to reduce anemia among primary school children in Cambodia. Nutr Rev. 2005;63:12 Pt 2.
16	Koga-Kita K. Intestinal parasitic infections and socioeconomic status in Prek Russey Commune, Cambodia. Nihon Koshu Eisei Zasshi. 2004;51:11.
17	Khieu V, Srey S, Schär F, Muth S, Marti H, Odermatt P. Strongyloides stercoralis is a cause of abdominal pain, diarrhea and urticaria in rural Cambodia. BMC Research Notes. 2013;6:1.
18	Llewellyn S, Inpankaew T, Nery SV, Gray DJ, Verweij JJ, Clements AC, et al. Application of a multiplex quantitative PCR to assess prevalence and intensity of intestinal parasite infections in a controlled clinical trial. PLoS Negl Trop Dis. 2016;10:1.
19	Kridaningsih TN, Sukmana DJ, Mufidah H, Diptyanusa A, Kusumasari RA, Burdam FH, et al. Epidemiology and risk factors of Strongyloides stercoralis infection in Papua, Indonesia: a molecular diagnostic study. Acta Trop. 2020;209.
20	Sedionoto BW, S Punsawad C, Anamnart W. Environmental factors and prevalence of hookworm infection and strongyloidiasis in rural East Kalimantan, Indonesia. E3S Web of Conferences. 2019;125:04001.
21	Sedionoto BW, Jeenduang N, Punsawad C, Anamnart W, Tangpong J. Environmental risk factors of hookworm and Strongyloides stercoralis infections among school children in rural areas Kutai Kertanegara Regency, Indonesia. J Trop Dis. 2021;9:265.
22	Prasetyo RH. Survey of house rat intestinal parasites from Surabaya District, East Java, Indonesia that can cause opportunistic infections in humans. Southeast Asian J Trop Med Public Health. 2016;47:2.
23	Darlan DM, Wibowo H, Kurniawan A. The relation between immunocompromised status and Strongyloides stercoralis infection: case-control study. Trop Biomed. 2015;32:4.
24	Wiria AE, Hamid F, Wammes LJ, Prasetyani MA, Dekkers OM, May L, et al. Infection with soil-transmitted helminths is associated with increased insulin sensitivity. PLoS One. 2015;10:6.
25	Widjana DP, Sutisna P. Prevalence of soil-transmitted helminth infections in the rural population of Bali, Indonesia. Southeast Asian J Trop Med Public Health. 2000;31:3.
26	Mangali A, Sasabone P, Syafruddin K, Hasegawa H, Toma T, Kamimura K et al. Prevalence of intestinal helminthic infections in Kao District, north Halmahera, Indonesia. Southeast Asian J Trop Med Public Health. 1994;25:4.
27	Bangs MJ, Andersen EM, Anthony RL. Intestinal parasites of humans in a highland community of Irian Jaya, Indonesia. Ann Trop Med Parasitol. 1996;90:1.
28	Laymanivong S, Hangvanthong B, Insisiengmay B, Vanisaveth V, Laxachack P, Jongthawin J, et al. First molecular identification and report of genetic diversity of Strongyloides stercoralis, a current major soil-transmitted helminth in humans from Lao People's Democratic Republic. Parasitol Res. 2016;115:8.
29	Chankongsin S, Wampfler R, Ruf MT, Odermatt P, Marti H, Nickel B, et al. Strongyloides stercoralis prevalence and diagnostics in Vientiane, Lao People's Democratic Republic. Infect Dis Poverty. 2020;9:1.
30	Vonghachack Y, Sayasone S, Bouakhasith D, Taisayavong K, Akkavong K, Odermatt P. Epidemiology of Strongyloides stercoralis on Mekong islands in southern Laos. Acta Trop. 2015;141:Pt B.
31	Vannachone B, Kobayashi J, Nambanya S, Manivong K, Inthakone S, Sato Y. An epidemiological survey on intestinal parasite infection in Khammouane Province, Lao PDR, with special reference to Strongyloides infection. Southeast Asian J Trop Med Public Health. 1998;29:4.
32	Barda B, Sayasone S, Phongluxa K, Xayavong S, Keoduangsy K, Odermatt P, et al. Efficacy of moxidectin versus ivermectin against Strongyloides stercoralis infections: A randomized, controlled noninferiority trial. Clin Infect Dis. 2017;65:2.
33	Kaneshiro Y, Sourinphoumy K, Imaizumi N, Rasaphon M, Kuba-Miyara M, Sakihama S, et al. Intestinal helminth infections in HIV-infected patients in Savannakhet after establishment of an HIV registration network in Lao People's Democratic Republic. Trop Med Health. 2019;47:14.
34	Conlan JV, Khamlome B, Vongxay K, Elliot A, Pallant L, Sripa B, et al. Soil-transmitted helminthiasis in Laos: a community-wide cross-sectional study of humans and dogs in a mass drug administration environment. Am J Trop Med Hyg. 2012;86:4.
35	Ribas A, Jollivet C, Morand S, Thongmalayvong B, Somphavong S, Siew CC, et al. Intestinal parasitic infections and environmental water contamination in a rural village of Northern Lao PDR. Korean J Parasitol. 2017;55:5.
36	Senephansiri P, Laummaunwai P, Laymanivong S, Boonmar T. Status and risk factors of Strongyloides stercoralis infection in rural communities of Xayaburi Province, Lao PDR. Korean J Parasitol. 2017;55:5.
37	Paboriboune P, Phoumindr N, Borel E, Sourinphoumy K, Phaxayaseng S, Luangkhot E, et al. Intestinal parasitic infections in HIV-infected patients, Lao People's Democratic Republic. PLoS One. 2014;9:3.
38	Sayasone S, Vonghajack Y, Vanmany M, Rasphone O, Tesana S, Utzinger J, et al. Diversity of human intestinal helminthiasis in Lao PDR. Trans R Soc Trop Med Hyg. 2009;103:3.
39	Erlanger TE, Sayasone S, Krieger GR, Kaul S, Sananikhom P, Tanner M, et al. Baseline health situation of communities affected by the Nam Theun 2 hydroelectric project in central Lao PDR and indicators for monitoring. Int J Environ Health Res. 2008;18:3.
40	Sithithaworn P, Sukavat K, Vannachone B, Sophonphong K, Ben-Embarek P, Petney T, et al. Epidemiology of food-borne trematodes and other parasite infections in a fishing community on the Nam Ngum reservoir, Lao PDR. Southeast Asian J Trop Med Public Health. 2006;37:6.
41	Cools P, Vlaminck J, Albonico M, Ame S, Ayana M, Antonio BP, et al. Diagnostic performance of a single and duplicate Kato-Katz, Mini-FLOTAC, FECPAKG2 and qPCR for the detection and quantification of soil-transmitted helminths in three endemic countries. PLoS Negl Trop Dis. 2019;13:8.
42	Hürlimann E, Keller L, Patel C, Welsche S, Hattendorf J, Ali SM, et al. Efficacy and safety of co-administered ivermectin and albendazole in school-aged children and adults infected with Trichuris trichiura in Côte d'Ivoire, Laos, and Pemba Island, Tanzania: a double-blind, parallel-group, phase 3, randomised controlled trial. Lancet Infect Dis. 2022;22:1.
43	Angal L, Mahmud R, Samin S, Yap NJ, Ngui R, Amir A, et al. Determining intestinal parasitic infections (IPIs) in inmates from Kajang Prison, Selangor, Malaysia for improved prison management. BMC Infect Dis. 2015;15:467.
44	Zueter AM, Mohamed Z, Abdullah AD, Mohamad N, Arifin, N, Othman N, et al. Detection of Strongyloides stercoralis infection among cancer patients in a major hospital in Kelantan, Malaysia. Singapore Med J. 2014;55:7.
45	Chan YL, Patterson CL, Priest JW, Stresman G, William T, Chua TH, et al. Assessing seroprevalence and associated risk factors for multiple infectious diseases in Sabah, Malaysia using serological multiplex bead assays. Front Public Health. 2022;10.
46	Wong WK, Mohd-Nor N, Noordin R, Foo PC, Mohamed Z, Haq JA, et al. Parasitic infections in Malaysian aborigines with pulmonary tuberculosis: a comparative cross-sectional study. Parasitol Res. 2019;118:9.
47	Basuni M, Muhi J, Othman N, Verweij JJ, Ahmad M, Miswan N, et al. A pentaplex real-time polymerase chain reaction assay for detection of four species of soil-transmitted helminths. Am J Trop Med Hyg. 2011;84:2.
48	Othman N, Miswan N, Wong WK, Lim BH, Noordin R. Multiplex real-time PCR revealed very high prevalence of soil-transmitted helminth infections among aborigines in Peninsular Malaysia. Asian Pacific Journal of Tropical Medicine. 2020;13:12.
49	Osman E, Amin NA, Noon TPM, Lahat SNH, Rosli MS, Sham SF, et al. Comparison of two serological assays in detecting Strongyloides infection in immunocompromised patients. Am J Trop Med Hyg. 2022;107:3.
50	Al-Mekhlafi HM, Nasr NA, Lim YAL, Elyana FN, Sady H, Atroos WM, et al. Prevalence and risk factors of Strongyloides stercoralis infection among Orang Asli schoolchildren: new insights into the epidemiology, transmission and diagnosis of strongyloidiasis in Malaysia. Parasitology. 2019;146:12.
51	Hassan NA, Lim YAL, Mahmud R, Mohd-Shaharuddin N, Sulaiman WY, Ngui R. Microsporidia infection among various groups of the immunocompromised patients. Trop Biomed. 2018;35:2.
52	Ngui R, Halim NA, Rajoo Y, Lim YA, Ambu S, Rajoo K, et al. Epidemiological characteristics of strongyloidiasis in inhabitants of indigenous communities in Borneo Island, Malaysia. Korean J Parasitol. 2016;54:5.
53	Ahmad AF, Hadip F, Ngui R, Lim YA, Mahmud, R. Serological and molecular detection of Strongyloides stercoralis infection among an Orang Asli community in Malaysia. Parasitol Res. 2013;112:8.
54	Azira NM, Abdel Rahman MZ, Zeehaida M. Review of patients with Strongyloides stercoralis infestation in a tertiary teaching hospital, Kelantan. Malays J Pathol. 2013;35:1.
55	Aung M, Hino A, Oo KM, Win KK, Maruyama H, Htike WW, et al. (2018). Prevalence and associated risk factors of Strongyloides stercoralis infection in Lower Myanmar. Trop Med Health. 2018;46.
56	Han KT, Wai KT, Aye KH, Kyaw KW, Maung WP, Oo T. Emerging neglected helminthiasis and determinants of multiple helminth infections in flood-prone township in Myanmar. Tropical Medicine and Health. 2019;47:1.
57	Mationg MLS, Gordon CA, Tallo VL, Olveda RM, Alday PP, Reñosa MDC, et al. Status of soil-transmitted helminth infections in schoolchildren in Laguna Province, the Philippines: Determined by parasitological and molecular diagnostic techniques. PLoS Negl Trop Dis. 2017;11:11.
58	Cheah JS, Kan SP. Lack of association between helminthic infestations and bronchial asthma in Singapore. Aust N Z J Med. 1972;2:4.
59	Sedionoto B, Wasessombat S, Punsawad C, Anamnar W. Diagnosis and prevalence of hookworm and Strongyloides stercoralis infections among schoolchildren in rural southern Thailand. Walailak Procedia. 2019;1.
60	Daenseekaew WPV, Sithithaworn P, Kitvatanachai S. (1996). Albendazole in the treatment of uncomplicated strongyloidiasis by using the agar plate method. Srinagarind Medical Journal. 1996;11.
61	Laoraksawong P, Suntaraluk A, Kongnil W, Pongpanitanont P, Janwan P. Prevalence of soil-transmitted helminth infections and associated risk factors among schoolchildren in Nakhon Si Thammarat, Thailand. Iran J Parasitol. 2020;15:3.
62	Khampitak T, Knowles J, Yongvanit P, Sithithaworn P, Tangrassameeprasert R, Boonsiri P, et al. (2006). Thiamine deficiency and parasitic infection in rural Thai children. Southeast Asian J Trop Med Public Health. 2006;37:3.
63	Rattanapitoon SK, Pechdee P, Boonsuya A, Meererksom T, Wakkhuwatapong P, Leng M, et al. Prevalence and intensity of helminths among inhabitants of the Chi River and Lahanna water reservoir areas of Northeastern Thailand. Trop Biomed. 2020;37:3.
64	Triteeraprapab SA, Promtorng J. Chuenta K. High prevalence of hookworm infection in a population of Northeastern Thailand after an opisthorchiasis control program. Chula Med J. 1999;43:2.
65	Wattanawong O, Iamsirithaworn S, Kophachon T, Nak-Ai W, Wisetmora A, Wongsaroj T, et al. Current status of helminthiases in Thailand: A cross-sectional, nationwide survey, 2019. Acta Trop. 2021;223.
66	Waree PP, Pannarunothai S, Pipitgool V. The present situation of paragonimiasis in endemic area in Phitsanulok province. The Southeast Asian journal of tropical medicine and public health. 2001;32:Suppl 2.
67	Suwancharoen C, Jaloen-ngam T, Muangwong W. Prevalence of intestinal parasitic diseases among HIV positive patients using antiretroviral treatment in Phayao Province, Northern Thailand. Journal of Public Health. 2018;48:2.
68	Anantaphruti MT, Maipanich W, Kusolsuk T, Sa-nguankiat S, Pubampen S, Adisakwattana P, et al. Taeniasis and other helminthic infections in the Northern and Northeastern border provinces of Thailand. J Trop Med Parasitol. 2011;34:8.
69	Yahom S, Kullawat J, Boonsai D, Chatuphonprasert W. Thanchomnang T, Radomyos P. The prevalence of intestinal parasitic infections in Maha Sarakham and Kalasin Provinces. J Trop Med Parasitol. 2013;36:5.
70	Fukruksa C, Limmongkon A, Watcharasupat T, Tummeepuk R, Yotpanya W, Yimthin T, et al. Prevalence of intestinal parasites in people of Ban Pang Sa, Satchanalai District, Sukhothai Province. J Sci Technol MSU. 2013;32:6.
71	Triteeraprapab S. Jongwutiwes S, Chanthachum N. The prevalence rates of human intestinal parasites in Mae-Ia- moong, Umphang District, Tak Province, a rural area of Thailand. Chula Med J. 1997;41:9.
72	Thanchomnang T, Intapan PM, Sanpool O, Rodpai R, Tourtip S, Yahom S, et al. First molecular identification and genetic diversity of Strongyloides stercoralis and Strongyloides fuelleborni in human communities having contact with long-tailed macaques in Thailand. Parasitol Res. 2017;116:7.
73	Douce RW, Brown AE, Khamboonruang C, Walzer PD, Genta RM. Seroepidemiology of strongyloidiasis in a Thai village. Int J Parasitol. 1987;17:7.
74	Sanpool O, Intapan PM, Rodpai R, Laoraksawong P, Sadaow L, Tourtip S, et al. Dogs are reservoir hosts for possible transmission of human strongyloidiasis in Thailand: molecular identification and genetic diversity of causative parasite species. J Helminthol. 2019;94:e110.
75	Laoraksawong P, Sanpool O, Rodpai R, Thanchomnang T, Kanarkard W, Maleewong W, et al. Current high prevalences of Strongyloides stercoralis and Opisthorchis viverrini infections in rural communities in northeast Thailand and associated risk factors. BMC Public Health. 2018;18:1.
76	Laoraksawong P, Sanpool O, Rodpai R, Thanchomnang T, Kanarkard W, Maleewong W, et al. Impact of the health education and preventive equipment package (HEPEP) on prevention of Strongyloides stercoralis infection among rural communities in Northeast Thailand: a cluster randomized controlled trial. BMC Public Health. 2018;18:1.
77	Eamudomkarn C, Sithithaworn P, Kamamia C, Yakovleva A, Sithithaworn J, Kaewkes S, et al. Diagnostic performance of urinary IgG antibody detection: A novel approach for population screening of strongyloidiasis. PLoS One. 2018;13:7.
78	Suwannatrai AT, Thinkhamrop K, Suwannatrai K, Pratumchart K, Wangdi K, Kelly M, et al. Opisthorchis viverrini and Strongyloides stercoralis mono- and co-infections: Bayesian geostatistical analysis in an endemic area, Thailand. Acta Trop. 2021;223.
79	Srithai C, Chuangchaiya S, Jaichuang S, Idris ZM. Prevalence of Opisthorchis viverrini and its associated risk factors in the Phon Sawan District of Nakhon Phanom Province, Thailand. Iran J Parasitol. 2021;16:3.
80	Kophachon T, Wattanawong O, Pechdee P, Boonsuya A, Rattanapitoon NK, Rattanapitoon SK, Prachaiboon T. Living location nears dam and gastrointestinal helminth infections in rural communities, Thailand: A cross-sectional study. Indian Journal of Public Health Research & Development. 2022;13:1.
81	Songserm N, Promthet S, Wiangnon S, Sithithaworn P. Prevalence and co-infection of intestinal parasites among thai rural residents at high-risk of developing cholangiocarcinoma: a cross-sectional study in a prospective cohort study. Asian Pac J Cancer Prev. 2012;13:12.
82	Kache R, Phasuk N, Viriyavejakul P, Punsawad C. Prevalence of soil-transmitted helminth infections and associated risk factors among elderly individuals living in rural areas of southern Thailand. BMC Public Health. 2020;20:1.
83	Dokmaikaw A, Suntaravitun P. Prevalence of parasitic contamination of cockroaches collected from fresh markets in Chachoengsao Province, Thailand. Kobe J Med Sci. 2020;65:4.
84	Chuangchaiya S, Navanesan S, Jaichuang S, Rahim M, Idris ZM. Current prevalence of Opisthorchis viverrini infection and associated risk factors in Nakhon Phanom Province, Northeastern Thailand. Trop Biomed. 2020;37:4.
85	Yingklang M, Chaidee A, Dangtakot R, Jantawong C, Haonon O, Sitthirach C, et al. (2022). Association of Strongyloides stercoralis infection and type 2 diabetes mellitus in northeastern Thailand: Impact on diabetic complication-related renal biochemical parameters. PLoS One. 2022;17:5.
86	Janwan P, Intapan PM, Thanchomnang T, Lulitanond V, Anamnart W, Maleewong W. Rapid detection of Opisthorchis viverrini and Strongyloides stercoralis in human fecal samples using a duplex real-time PCR and melting curve analysis. Parasitol Res. 2011;109:6.
87	Janwan P, Rodpai R, Intapan PM, Sanpool O, Tourtip S, Maleewong W, et al. Possible transmission of Strongyloides fuelleborni between working Southern pig-tailed macaques (Macaca nemestrina) and their owners in Southern Thailand: Molecular identification and diversity. Infect Genet Evol. 2020;85.
88	Kitvatanachai S, Kritsiriwutthinan K, Taylor A, Rhongbutsri P. Modified nonnutrient agar plate culture for the diagnosis of Strongyloides stercoralis and hookworm infections in La-Ngu District, Satun Province, Southern Thailand. J Parasitol Res. 2022;2022:17400.
89	Aiadsakun P, Sriwimol W, Thongbun N, Rui-On B, Thiparaksaphan K, Phainuice C, et al. Comparison of the complete filtration method using an automated feces analyzer with three manual methods for stool examinations. J Microbiol Methods. 2022;192:106394.
90	Chungkanchana N, Sithithaworn P, Worasith C, Wongphutorn P, Ruantip S, Kopolrat KY, et al. Concentration of urine samples improves sensitivity in detection of Strongyloides-specific IgG antibody in urine for diagnosis of strongyloidiasis. J Clin Microbiol. 2022;60:1.
91	Ruantip S, Eamudomkarn C, Kopolrat KY, Sithithaworn J, Laha T, Sithithaworn P. Analysis of daily variation for 3 and for 30 Days of parasite-specific IgG in urine for diagnosis of strongyloidiasis by enzyme-linked immunosorbent assay. Acta Trop. 2021;218:105896.
92	Juthong S, Geater AF, Dekumyoy P, Hortiwakul T, Siripaitoon B, Aiewruengsurat D, et al. Prevalence and risk factors of strongyloidiasis in patients with systemic lupus erythematosus in Southern Thailand. Lupus. 2020;29:6.
93	Sengthong C, Yingklang M, Intuyod K, Hongsrichan N, Pinlaor S. An optimized agar plate culture improves diagnostic efficiency for Strongyloides stercoralis infection in an endemic community. Parasitol Res. 2020;119:4.
94	Kitvatanachai S, Taylor A, Rhongbutsri P, Taylor WRJ. Modified Harada-Mori and simple wet mount to determine hookworm infections in Yo Island urban area, Songkhla, Southern Thailand. Trop Med Health. 2019;47.
95	Sannella AR, Suputtamongkol Y, Wongsawat E, Cacciò SM. A retrospective molecular study of Cryptosporidium species and genotypes in HIV-infected patients from Thailand. Parasites & Vectors. 2019;12:1.
96	Punsawad C, Phasuk N, Thongtup K, Nagavirochana S, Viriyavejakul P. Prevalence of parasitic contamination of raw vegetables in Nakhon Si Thammarat province, southern Thailand. BMC Public Health. 2019;19:1.
97	Suntaravitun P, Dokmaikaw A. Prevalence of intestinal parasites and associated risk factors for infection among rural communities of Chachoengsao Province, Thailand. Korean J Parasitol. 2018;56:1.
98	Assavapongpaiboon B, Bunkasem U, Sanprasert V, Nuchprayoon S. A cross-sectional study on intestinal parasitic infections in children in suburban public primary schools, Saraburi, the Central Region of Thailand. Am J Trop Med Hyg. 2018;98:3.
99	Punsawad C, Phasuk N, Bunratsami S, Thongtup K, Siripakonuaong N, Nongnaul S. Prevalence of intestinal parasitic infection and associated risk factors among village health volunteers in rural communities of southern Thailand. BMC Public Health. 2017;17:1.
100	Sanprasert V, Srichaipon N, Bunkasem U, Srirungruang S, Nuchprayoon S. Prevalence of intestinal protozoan infections among children in Thailand: A large scale screening and comparative study of three standard detection methods. Southeast Asian J Trop Med Public Health. 2018;47:6.
101	Luvira V, Trakulhun K, Mungthin M, Naaglor T, Chantawat N, Pakdee W, et al. Comparative diagnosis of strongyloidiasis in immunocompromised patients. Am J Trop Med Hyg. 2016;95:2.
102	Kaewpitoon SJ, Loyd RA, Kaewpitoon N. (2015). A cross-sectional survey of intestinal helminthiases in rural communities of Nakhon Ratchasima Province, Thailand. J Med Assoc Thai. 2015;98:Suppl 4.
103	Eamudomkarn C, Sithithaworn P, Sithithaworn J, Kaewkes S, Sripa B, Itoh M. Comparative evaluation of Strongyloides ratti and S. stercoralis larval antigen for diagnosis of strongyloidiasis in an endemic area of opisthorchiasis. Parasitol Res. 2015;114:7.
104	Ruankham W,Bunchu N, Koychusakun P. Prevalence of helminthic infections and risk factors in villagers of Nanglae sub-district, Chiang Rai Province, Thailand. J Med Assoc Thai. 2014;97:29.
105	Jongwutiwes U, Waywa D, Silpasakorn S, Wanachiwanawin D, Suputtamongkol Y. (2014). Prevalence and risk factors of acquiring Strongyloides stercoralis infection among patients attending a tertiary hospital in Thailand. Pathog Glob Health. 2014;108:3.
106	Boonjaraspinyo S, Boonmars T, Kaewsamut B, Ekobol N, Laummaunwai P, Aukkanimart R, et al. A cross-sectional study on intestinal parasitic infections in rural communities, northeast Thailand. Korean J Parasitol. 2013;51:6.
107	Wenz-Mücke A, Sithithaworn P, Petney TN, Taraschewski H. Human contact influences the foraging behaviour and parasite community in long-tailed macaques. Parasitology. 2013;140:6.
108	Laodim P, Intapan PM, Sawanyawisuth K, Laummaunwai P, Maleewong W. A hospital-based study of epidemiological and clinical data on Blastocystis hominis infection. Foodborne Pathog Dis. 2012;9:12.
109	Chamavit P, Sahaisook P, Niamnuy N. The majority of cockroaches from the Samutprakarn province of Thailand are carriers of parasitic organisms. Excli j. 2011;10.
110	Kaewpitoon SJ, Rujirakul R, Ueng-Arporn N, Matrakool L, Namwichaisiriku N, Churproong S, et al. Community-based cross-sectional study of carcinogenic human liver fluke in elderly from Surin province, Thailand. Asian Pac J Cancer Prev. 2012;13:9.
111	Viriyavejakul P, Nintasen R, Punsawad C, Chaisri U, Punpoowong B, Riganti M. High prevalence of Microsporidium infection in HIV-infected patients. Southeast Asian J Trop Med Public Health. 2009;40:2.
112	Kitvatanachai S, Boonslip S, Watanasatitarpa S. Intestinal parasitic infections in Srimum suburban area of Nakhon Ratchasima Province, Thailand. Trop Biomed. 2008;25:3.
113	Warunee N, Choomanee L, Sataporn P, Rapeeporn Y, Nuttapong W., Sompong S, et al. Intestinal parasitic infections among school children in Thailand. Trop Biomed. 2007;24:2.
114	Narata R, Wangkaew S, Kasitanon N, Louthrenoo W. Community-acquired pneumonia in Thai patients with systemic lupus erythematosus. Southeast Asian J Trop Med Public Health. 2007;38:3.
115	Inpankaew T, Traub R, Thompson RC, Sukthana Y. Canine parasitic zoonoses in Bangkok temples. Southeast Asian J Trop Med Public Health. 2007;38:2.
116	Tungtrongchitr A, Chiworaporn C, Praewanich R, Radomyos P, Boitano JJ. The potential usefulness of the modified Kato thick smear technique in the detection of intestinal sarcocystosis during field surveys. Southeast Asian J Trop Med Public Health. 2007;38:2.
117	Yaicharoen R, Ngrenngarmlert W, Wongjindanon N, Sripochang S, Kiatfuengfoo R. Infection of Blastocystis hominis in primary schoolchildren from Nakhon Pathom province, Thailand. Trop Biomed. 2006;23:1.
118	Wongjindanon N, Suksrichavalit T, Subsutti W, Sarachart T, Worapisuttiwong U, Norramatha P. Current infection rate of Giardia lamblia in two provinces of Thailand. Southeast Asian J Trop Med Public Health. 2005;36:Suppl 4.
119	Yaicharoen R, Sripochang S, Sermsart B, Pidetcha P. Prevalence of Blastocystis hominis infection in asymptomatic individuals from Bangkok, Thailand. Southeast Asian J Trop Med Public Health. 2005;36:Suppl 4.
120	Pinlaor S, Mootsikapun P, Pinlaor P, Pipitgool V, Tuangnadee R. Detection of opportunistic and non-opportunistic intestinal parasites and liver flukes in HIV-positive and HIV-negative subjects. Southeast Asian J Trop Med Public Health. 2005;36:4.
121	Anantaphruti MT, Waikagul J, Maipanich W, Nuamtanong S, Pubampen S. Soil-transmitted helminthiases and health behaviors among schoolchildren and community members in a west-central border area of Thailand. Southeast Asian J Trop Med Public Health. 2004;35:2.
122	Tungtrongchitr A, Manatsathit S, Kositchaiwat C, Ongrotchanakun J, Munkong N, Chinabutr P, et al. (2004). Blastocystis hominis infection in irritable bowel syndrome patients. Southeast Asian J Trop Med Public Health. 2004;35:3.
123	Sithithaworn P, Srisawangwong T, Tesana S, Daenseekaew W, Sithithaworn J, Fujimaki Y, et al. Epidemiology of Strongyloides stercoralis in north-east Thailand: application of the agar plate culture technique compared with the enzyme-linked immunosorbent assay. Trans R Soc Trop Med Hyg. 2003;97:4.
124	Reechaipichitkul W, Chuesakoolvanich K. Eosinophilic pleural effusion in adults at Srinagarind Hospital. Southeast Asian J Trop Med Public Health. 2003;34:2.
125	Saksirisampant W, Wiwanitkit V, Akrabovorn P, Nuchprayoon S. Parasitic infections in Thai workers that pursue overseas employment: the need for a screening program. Southeast Asian J Trop Med Public Health. 2002;33:Suppl 3.
126	Saksirisampant W, Nuchprayoon S, Wiwanitkit V, Yenthakam S, Ampavasiri A. Intestinal parasitic infestations among children in an orphanage in Pathum Thani province. J Med Assoc Thai. 2003;86:Suppl 2.
127	Nithikathkul C, Changsap B, Wannapinyosheep S, Arnat N, Kongkham S, Benchawattananon R, et al. Parasitic infections among Karen in Kanchanaburi Province, western Thailand. Southeast Asian J Trop Med Public Health. 2003;34:Suppl 2.
128	Waikagul J, Krudsood S, Radomyos P, Radomyos B, Chalemrut K, Jonsuksuntigul P, et al. A cross-sectional study of intestinal parasitic infections among schoolchildren in Nan Province, Northern Thailand. Southeast Asian J Trop Med Public Health. 2002;33:2.
129	Nuchprayoon S, Siriyasatien P, Kraivichian K, Porksakorn C, Nuchprayoon I. Prevalence of parasitic infections among Thai patients at the King Chulalongkorn Memorial Hospital, Bangkok, Thailand. J Med Assoc Thai. 2002;85:Suppl 1.
130	Nacher M, Singhasivanon P, Yimsamran S, Manibunyong W, Thanyavanich N, Wuthisen R, et al. Intestinal helminth infections are associated with increased incidence of Plasmodium falciparum malaria in Thailand. J Parasitol. 2002;88:1.
131	Waywa D, Kongkriengdaj S, Chaidatch S, Tiengrim S, Kowadisaiburana B, Chaikachonpat S, et al. Protozoan enteric infection in AIDS related diarrhea in Thailand. Southeast Asian J Trop Med Public Health. 2001;32:Suppl 2.
132	Wiwanitkit V. Intestinal parasitic infections in Thai HIV-infected patients with different immunity status. BMC Gastroenterol. 2001;1:3.
133	Anantaphruti MT, Nuamtanong S, Muennoo C, Sanguankiat S, Pubampen S. Strongyloides stercoralis infection and chronological changes of other soil-transmitted helminthiases in an endemic area of southern Thailand. Southeast Asian J Trop Med Public Health. 2000;31:2.
134	Jongwutiwes S, Charoenkorn M, Sitthichareonchai P, Akaraborvorn P, Putaporntip C. Increased sensitivity of routine laboratory detection of Strongyloides stercoralis and hookworm by agar-plate culture. Trans R Soc Trop Med Hyg. 1999;93:4.
135	Uparanukraw P, Phongsri S, Morakote N. Fluctuations of larval excretion in Strongyloides stercoralis infection. Am J Trop Med Hyg. 1999;60:6.
136	Manatsathit S, Tansupasawasdikul S, Wanachiwanawin D, Setawarin S, Suwanagool P, Prakasvejakit S, et al. Causes of chronic diarrhea in patients with AIDS in Thailand: a prospective clinical and microbiological study. J Gastroenterol. 1996;31:4.
137	Wilairatana PRP, Radomyos B, Phraevanich R, Plooksawasdi W, Chanthavanich P, Viravan C, Looareesuwan S. Intestinal sarcocystosis in Thai laborers. Southeast Asian journal of tropical medicine and public health. 1996;27:4.
138	Sato Y, Kobayashi J, Toma H, Shiroma Y. Efficacy of stool examination for detection of Strongyloides infection. Am J Trop Med Hyg. 1995;53:3.
139	Kasuya S, kanai K, Ohmiya N, Koga K, Amano K, Nakamura Y, et al. Intestinal parasitic infections among children of a primary school in Chiang Mai city, Northern Thailand. Japan J Trop Med Hyg. 1987;15:4.
140	Waywa D, Silpasakorn S, Phungthaisong A, Suputtamongkol Y. Intestinal parasitic infections in Thai Patients: Five-year experiences at Siriraj Hospital. Siriraj Medical Journal. 2006;58:11.
141	Chanswangphuwana C, Uaprasert N, Moonla C, Rojnuckarin P. Causes and outcomes of hypereosinophilia in a tropical country. Asian Pac J Allergy Immunol. 2021;
142	Kusolsuk T, Phuphisut O, Maipanich W, Pubampen S, Sa-Nguankiat S, Poodeepiyasawat A, et al. Asymptomatic human paragonimiasis among the Karen People in Tak Province, Thailand: A Case Report. Korean J Parasitol. 2020;58:1.
143	Sanprasert V, Kerdkaew R, Srirungruang S, Charuchaibovorn S, Phadungsaksawasdi K, Nuchprayoon S. Development of conventional multiplex PCR: A rapid technique for simultaneous detection of soil-transmitted helminths. Pathogens. 2019;8:3.
144	Lertanekawattana S, Wichatrong T, Chaisari K, Uchikawa R, Arizono, N. Immunological characteristics of patients infected with common intestinal helminths: results of a study based on reverse-transcriptase PCR. Ann Trop Med Parasitol. 2005;99:1.
145	Limsrivilai J, Pongprasobchai S, Apisarnthanarak P, Manatsathit S. Intestinal capillariasis in the 21st century: clinical presentations and role of endoscopy and imaging. BMC Gastroenterol. 2014;14.
146	Ruantip S, Eamudomkarn C, Techasen A, Wangboon C, Sithithaworn J, Bethony JM, et al. Accuracy of urine and serum assays for the diagnosis of strongyloidiasis by three enzyme-linked immunosorbent assay protocols. Am J Trop Med Hyg. 2019;100:1.
147	Prasongdee TK, Laoraksawong P, Kanarkard W, Kraiklang R, Sathapornworachai K, Naonongwai S, et al. An eleven-year retrospective hospital-based study of epidemiological data regarding human strongyloidiasis in northeast Thailand. BMC Infect Dis. 2017;17:1.
148	Sithithaworn J, Sithithaworn P, Janrungsopa T, Suvatanadecha K, Ando K, Haswell-Elkins MR. Comparative assessment of the gelatin particle agglutination test and an enzyme-linked immunosorbent assay for diagnosis of strongyloidiasis. J Clin Microbiol. 2005;43:7.
149	Intapan PM, Maleewong W, Wongsaroj T, Singthong S, Morakote N. Comparison of the quantitative formalin ethyl acetate concentration technique and agar plate culture for diagnosis of human strongyloidiasis. J Clin Microbiol. 2005;43:4.
150	Yahom S, Kullawat J, Boonsai D, Chatuphonprasert W, Thanchomnang T, Radomyos P. Prevalence of intestinal parasitic infections in villagers and teachers in Mahasarakham Province. J Trop Med Parasitol. 2012;35:5.
151	Suntaravitun P, Ratchakit N, Wangrat J, Surat S, Kruachak C, Maneerat S, et al. Prevalence of intestinal parasitic infections among village health volunteers in Paordonchai Municipality, Mueang Chiang Rai District, Chiang Rai Province. J Public Health. 2013;43:2.
152	Puttaruk P, Sirisabhabhorn K. The prevalence of helminths and protozoan infections among patients attending at Thammasat University Hospital during the Year 2011 to 2013. Thai Science and Technology Journal. 2014;22:6.
153	Changsap B, Boontan P, Arnat N. A survey on the prevalence of intestinal parasitic infection in Khlong Toei district community, Bangkok. Songklanagarind Medical Journal. 2020;23:4.
154	Wongsaroj T, Phatihatadorn W, Ramasoota P, Anamnart WK, Kaewpoonsri N, Chiewchanyon B. (2008). Epidemiological study of strongyloidiasis in Southern Thailand, 2007. J Trop Med Parasitol. 2008;31.
155	Kobayashi JS, Toma H, Shimabukuro I, Tasaki T, Takara M, Shiroma Y. Epidemiological features of Strongyloides infection in Okinana, Japan: Comparative study with other endemic areas. Jpn J Trop Med Hyg. 2000;28:1.
156	Niamnuy N, Kaewthamasorn M, Congpuong K, Phaytanavanh B, Lohsoonthorn V. Prevalence and associated risk factors of intestinal parasites in humans and domestic animals across borders of Thailand and Lao PDR: Focus on hookworm and threadworm. Southeast Asian J Trop Med Public Health. 2016;47:5.
157	Nguyen T, Cheong FW, Liew JW, Lau YL. Seroprevalence of fascioliasis, toxocariasis, strongyloidiasis and cysticercosis in blood samples diagnosed in Medic Medical Center Laboratory, Ho Chi Minh City, Vietnam in 2012. Parasit Vectors. 2016;9:1.
158	De NV, Minh PN, Bich NN, Chai JY. Seroprevalence of tissue and luminal helminths among patients in Hanoi Medical University Hospital, Vietnam, 2018. Korean J Parasitol. 2020;58:4.
159	Donovan J, Tram TTB, Phu NH, Hiep NTT, Van VTT, Mui DTH, et al. Influence of Strongyloides stercoralis coinfection on the presentation, pathogenesis, and outcome of tuberculous meningitis. J Infect Dis. 2022;225:9.
160	De NV, Minh PN, Van Duyet L, Mas-Coma S. Strongyloidiasis in northern Vietnam: epidemiology, clinical characteristics and molecular diagnosis of the causal agent. Parasit Vectors. 2019;12:1.
161	Diep NTN, Thai PQ, Trang NNM, Jäger J, Fox A, Horby P, et al. Strongyloides stercoralis seroprevalence in Vietnam. Epidemiol Infect. 2017;145:15.
162	Kim JH, Yoon JJ, Lee SH, Seo BS. Parasitologial studies of Korean forces in South Vietnam: II. A comparative study on the incidences of intestinal parasites. Kisaengchunghak Chapchi. 1970;8:1.
163	Sahimin N, Lim Y, Noordin R, Yunus M, Arifin N, Behnke J, et al. (2019). Epidemiology and immunodiagnostics of Strongyloides stercoralis infections among migrant workers in Malaysia. Asian Pacific Journal of Tropical Medicine. 2019;12:6.
164	Sangwalee W, Rattanapitoon N, Thanchomnang T. Intestinal parasitic infections and risk factors among Myanmar migrant workers in northeast Thailand. Asian Pacific Journal of Tropical Medicine. 2021;14:1.
165	Nuchprayoon S, Sanprasert V, Kaewzaithim S, Saksirisampant W. Screening for intestinal parasitic infections among Myanmar migrant workers in Thai food industry: a high-risk transmission. J Immigr Minor Health. 2009;11:2.
166	Kaewpitoon SJ, Sangwalee W, Kujapun J, Norkaew J, Chuatanam J, Ponphimai S, et al. Active screening of gastrointestinal helminth infection in migrant workers in Thailand. J Int Med Res. 2018;46:11.
167	Cheng HS, Shieh YH. Investigation on subclinical aspects related to intestinal parasitic infections among Thai laborers in Taipei. J Travel Med. 2000;7:6.
168	Peng HW, Chao HL, Fan PC. Imported Opisthorchis viverrini and parasite infections from Thai labourers in Taiwan. J Helminthol. 1993;67:2.
169	de Silva S, Saykao P, Kelly H, MacIntyre CR, Ryan N, Leydon J, et al. (2002). Chronic Strongyloides stercoralis infection in Laotian immigrants and refugees 7-20 years after resettlement in Australia. Epidemiol Infect. 2002;128:3.
170	Grove DI. Strongyloidiasis in Allied ex-prisoners of war in south-east Asia. Br Med J. 1980;280:6214.
171	Rahmanian H, MacFarlane AC, Rowland KE, Einsiedel LJ, Neuhaus SJ. Seroprevalence of Strongyloides stercoralis in a South Australian Vietnam veteran cohort. Aust N Z J Public Health. 2015;39:4.
172	Butler T, Middleton FG, Earnest DL, Strickland GT. Chronic and recurrent diarrhea in American servicemen in Vietnam. An evaluation of etiology and small bowel structure and function. Arch Intern Med. 1973;132:3.
173	Caruana SR, Kelly HA, Ngeow JY, Ryan NJ, Bennett CM, Chea L, et al. Undiagnosed and potentially lethal parasite infections among immigrants and refugees in Australia. J Travel Med. 2006;13:4.
174	Swanson SJ, Phares CR, Mamo B, Smith KE, Cetron MS, Stauffer WM. Albendazole therapy and enteric parasites in United States-bound refugees. N Engl J Med. 2012;366:16.
175	Shah JJ, Maloney SA, Liu Y, Flagg EW, Johnston SP, Young SA, et al. Evaluation of the impact of overseas pre-departure treatment for infection with intestinal parasites among Montagnard refugees migrating from Cambodia to North Carolina. Am J Trop Med Hyg. 2008;78:5.
176	Judson FN, Lince DM, Anders BJ, Tapy JM, Le Van D, Cohn DL, et al. Health status of Southeast Asian refugees. West J Med. 1984;141:2.
177	Karunajeewa H, Kelly H, Leslie D, Leydon J, Saykao P, Biggs BA. Parasite-specific IgG response and peripheral blood eosinophil count following albendazole treatment for presumed chronic strongyloidiasis. J Travel Med. 2006;13:2.
178	Dawson-Hahn EE, Greenberg SLM, Domachowske JB, Olson BG. Eosinophilia and the seroprevalence of schistosomiasis and strongyloidiasis in newly arrived pediatric refugees: an examination of Centers for Disease Control and Prevention screening guidelines. J Pediatr. 2010;156:6.
179	Webster J, Stauffer W, Mitchell T, Lee D, O'Connell E, Weinberg M, et al. (2022). Cross-sectional assessment of the association of eosinophilia with intestinal parasitic infection in U.S.-bound refugees in Thailand: Prevalent, age dependent, but of limited clinical utility. Am J Trop Med Hyg. 2022;106:5.
180	Gyorkos TW, Frappier-Davignon L, MacLean JD, Viens P. Effect of screening and treatment on imported intestinal parasite infections: results from a randomized, controlled trial. Am J Epidemiol. 1989;129:4.
181	Nutman TB, Ottesen EA, Ieng S, Samuels J, Kimball E, Lutkoski M, et al. Eosinophilia in Southeast Asian refugees: evaluation at a referral center. J Infect Dis. 1987;155:2.
182	Tittle BS, Harris JA, Chase PA, Morrell RE, Jackson RJ, Espinoza SY. (1982). Health screening of Indochinese refugee children. Am J Dis Child. 1982;136:8.
183	Lurio J, Verson H, Karp S. Intestinal parasites in Cambodians: comparison of diagnostic methods used in screening refugees with implications for treatment of populations with high rates of infestation. J Am Board Fam Pract. 1991;4:2.
184	Molina CD, Molina MM, Molina JM. Intestinal parasites in southeast Asian refugees two years after immigration. West J Med. 1988;149:4.
