# Supplementary material for: Prevalence of Strongyloides in Southeast Asia: a systematic review and meta-analysis with implications for public health and sustainable control strategies
Source: Infect Dis Poverty. 2023 Sep 13;12:83. doi: 10.1186/s40249-023-01138-4 (PMC10498648; doi:10.1186/s40249-023-01138-4)
Supplement: Supplementary file 3 — Additional file 3. Other Strongyloides species data extracted from articles. [file 40249_2023_1138_MOESM3_ESM.xlsx]

## Sheet: Included studies
Additional file 3. Other Strongyloides species data extracted from articles
No.	First author	Publication year	Strongyloides species	Host	Country	Province/state	Study population	Diagnostic method	Total sample	Positive	Prevalance
1	Thanchomnang T et al.	2019	S. fuelleborni	Long-tailed macaque	Lao PDR	Savannakhet	Champon district	P - APC, molecular confirmation of species with cox1 and 18S PCR	177	55	31.1
1	Thanchomnang T et al.	2019	S. fuelleborni	Long-tailed macaque	Thailand	Udon Thani, Maha Sarakham	Kumphawapi monkey park, Kosumpee forest park	P - APC, molecular confirmation of species with cox1 and 18S PCR	66	41	62.1
2	Wenz-Mücke A et al.	2012	S. fuelleborni	Long-tailed macaque	Thailand	Khon Kaen	Kosumpee Forest Park, Don Chao Pu Forest Park	P - FECT, APC	135	52	38.5
3	Janwan P et al.	2020	S. fuelleborni	Pig-tailed macaque	Thailand	Nakhon Si Thammarat, Surat Thani	Working macaques	P - APC, molecular identity confimred by 18S and COI PCR	45	23	51.11
3	Janwan P et al.	2020	S. fuelleborni	Human	Thailand	Nakhon Si Thammarat, Surat Thani	Owners of working southern pig-tailed macaques	P - APC, molecular identity confimred by 18S and COI PCR	21	1	4.7
4	Gillespie TR et al.	2013	S. fuelleborni	White handed gibbon	Thailand	Nakhon Ratchasima	Khao Yai National Park	P - Sodium nitrate flotation, sedimentation	23	13	56.52
5	Kuze N et al.	2010	S. fuelleborni	Bornean Orangutan	Malaysia	Sabah	Borneo Rainforest Lodge	P - Sedimentation	73	32	44
5	Kuze N et al.	2010	Strongyloides sp.	Bornean Orangutan	Malaysia	Sabah	Borneo Rainforest Lodge	P - Sedimentation	73	3	4
6	Thanchomnang T et al.	2017	S. fuelleborni	Human	Thailand	Udon Thani	Villagers living close to Kumphawapi Monkey Park	P - APC, molecular identity confirmed by 18S and COI PCR	72	1	1.3
7	Al-Zihiry KJ et al.	2015	S. ratti	Norway rat	Malaysia	Selangor	Residential areas, shops, restaurants	P - Direct, APC, Baermann, molecular confirmation with 28S PCR	70	24	34.2
8	Fedorko JM et al.	1999	S. ratti	Rat	Philippines	Leyte	15 sites in Palo	P - Merthiolate iodine formaldehyde concentration	62	48	77.1
9	Ekawasti F et al.	2019	S. papillosus	Cattle	Indonesia	Central Java, East Java, Yogyakarta	Farms from 14 districts	P - Flotation (Whitlock)	289	37	12.8
10	Chompoochan T et al.	1998	S. papillosus	Cattle	Thailand	Chiang Rai, Lampang, Khon Kaen, Maha Sarakham, Nakhon Ratchasima, Chonburi	14 farms	P - Sugar flotation	237	8	3.3
11	Schär F et al.	2014	S. ransomi	Pig	Cambodia	Preah Vihear	Households owning pigs	P - Sodium nitrate and zinc sulfate flotation	76	8	10.5
11	Schär F et al.	2014	Strongyloides sp.	Dog	Cambodia	Preah Vihear	Households owning dogs	P - Sodium nitrate and zinc sulfate flotation	94	14	14.9
12	Manatsathit SA et al.	1985	Strongyloides sp.	Human	Thailand	Bangkok	Patients with diarrhoea at Chulalongkorn Hospital	P - Ether sedimentation	55	2	3.6
13	Schurer JM et al.	2019	Strongyloides sp.	Human	Thailand	Maha Sarakham	3 villages at border of Kosumpee Forest Park	P - FECT	115	8	6.9
13	Schurer JM et al.	2019	Strongyloides sp.	Long-tailed macaque	Thailand	Maha Sarakham	Kosumpee forest park	P - FECT	102	2	2
14	Kurniawati DA et al.	2020	Strongyloides sp.	Long-tailed macaque	Indonesia	East Java	Baluran National Park	P - Direct smear, sugar flotation	100	32	32
15	Teo SZ et al.	2019	Strongyloides sp.	Orangutan	Malaysia	Sarawak	Matang Wildlife Centre	P - Flotation and sedimentation- sodium nitrate	17	8	47.06
15	Teo SZ et al.	2019	Strongyloides sp.	Bornean gibbon	Malaysia	Sarawak	Matang Wildlife Centre	P - Flotation and sedimentation- sodium nitrate	7	1	14.29
15	Teo SZ et al.	2019	Strongyloides sp.	Slow loris	Malaysia	Sarawak	Matang Wildlife Centre	P - Flotation and sedimentation- sodium nitrate	4	1	25
15	Teo SZ et al.	2019	Strongyloides sp.	Pig-tailed macaque	Malaysia	Sarawak	Matang Wildlife Centre	P - Flotation and sedimentation- sodium nitrate	11	1	9.09
15	Teo SZ et al.	2019	Strongyloides sp.	Long-tailed macaque	Malaysia	Sarawak	Matang Wildlife Centre	P - Flotation and sedimentation- sodium nitrate	20	13	65
16	Pumipuntu N et al.	2018	Strongyloides sp.	Long-tailed macaque	Thailand	Maha Sarakham	Kosamphi Forest Park	P - Direct, FECT	67	35	52.24
16	Pumipuntu N et al.	2018	Strongyloides sp.	Dog	Thailand	Maha Sarakham	Kosamphi Forest Park	P - Direct, FECT	32	8	25
16	Pumipuntu N et al.	2018	Strongyloides sp.	Cattle	Thailand	Maha Sarakham	Kosamphi Forest Park	P - Direct, FECT	35	16	45.71
17	Damrongsukij P et al.	2021	Strongyloides sp.	Long-tailed macaque	Thailand	Maha Sarakham	Kosumpee forest park	P - FECT	131	20	15.27
18	Choong SS et al.	2019	Strongyloides sp.	Pig-tailed macaque	Malaysia	Kelantan	Macaques brought to Veterinary clinic for examination	P - Direct, flotation, sedimentation	21	2	10
19	Ko PP et al.	2022	Strongyloides sp.	Rhesus macaque	Myanmar	Yangon division	Hlawga national park	P - APC, molecular confirmation by 18S and COI	80	8	10
20	Klaus A et al.	2018	Strongyloides sp.	Proboscis monkey	Malaysia	Sabah	Lower Kinabatangan Wildlife Sanctuary	P - Flotation - sodium nitrate	724	257	35.5
21	Klaus A et al.	2017	Strongyloides sp.	Proboscis monkey	Malaysia	Sabah	Lower Kinabatangan Wildlife Sanctuary	P - Flotation - sodium nitrate	652	213	32.7
22	Tangtrongsup S et al.	2019	Strongyloides sp.	White handed gibbon	Thailand	Chachoengsao	Krabokkoo wildlife breeding center	P - Sucrose concentration, zinc sulfate flotation	55	7	12.73
23	DePaoli A et al.	1978	Strongyloides sp.	Gibbon	Thailand	Bangkok	Gibbon colony in medical laboratory	P - Direct	24	12	50
24	Azian MY et al.	2008	Strongyloides sp.	Dog	Malaysia	Selangor (Kuala Lumpur), Pahang	Dogs from rural and urban areas	P - FECT	175	8	4.5
24	Azian MY et al.	2008	Strongyloides sp.	Soil	Malaysia	Selangor (Kuala Lumpur), Pahang	Soil collected where dog fecal samples were found	P - Flotation	182	13	7.1
25	Pumidonming W et al.	2016	Strongyloides sp.	Dog	Thailand	Lower northern part	Asymptomatic domestic dogs	P - FECT, sucrose flotation	197	3	1.5
26	Rojekittikhun W et al.	2014	Strongyloides sp.	Cat	Thailand	Nakhon Nayok	Refuge for abandoned stray dogs and cats	P - FECT	300	2	0.7
27	Kusumarini S et al.	2022	Strongyloides sp.	Norway rat	Indonesia	East Java	Wild rodents in Malang City	P - Sugar flotation	15	6	40
27	Kusumarini S et al.	2022	Strongyloides sp.	Black rat	Indonesia	East Java	Wild rodents in Malang City	P - Sugar flotation	31	8	25
28	Mohd-Qawiem F et al.	2022	Strongyloides sp.	Norway rat, black rat	Malaysia	Selangor (Klang Valley)	Rats trapped at wet markets	P - Perianal tape, direct, flotation	32	26	81.3
29	Nugroho W et al.	2016	Strongyloides sp.	Pig	Indonesia	Papua	Dead pigs from trading market	P - Flotation	44	12	27.3
29	Nugroho W et al.	2016	Strongyloides sp.	Pig	Indonesia	Papua	Live pigs from village farms	P - Flotation	102	16	15.7
30	Wardhana AH et al.	2020	Strongyloides sp.	Pig	Indonesia	Banten	Pig farms	P - Flotation	196	12	6.1
31	Widisuputri NK et al.	2020	Strongyloides sp.	Pig	Indonesia	Bali	Pig farms	P - Direct, Sedimentation, sugar flotation	100	19	19
32	Sawitri DH et al.	2020	Strongyloides sp.	Cattle	Indonesia	Banten	30 farms	P - Sugar flotation, sedimentation	109	52	47.4
33	Income N et al.	2021	Strongyloides sp.	Cattle	Thailand	Kanchanaburi	10 intensive management farms and 1 extensive management farm	P - Flotation Nacl, FECT	117	18	15.4
33	Income N et al.	2021	Strongyloides sp.	Goat	Thailand	Kanchanaburi	1 intensive management farm and 8 extensive management farms	P - Flotation Nacl, FECT	157	1	0.6
34	Thanasuwan S et al.	2021	Strongyloides sp.	Cattle	Thailand	Kalasin	5 districts	P - FECT	333	54	26.2
35	Kaewthamasorn M	2005	Strongyloides sp.	Cattle	Thailand	Nan	Smallholder farms in 2 districts	P - Flotation (Nacl), sedimentation	207	2	1
36	Tan TK et al.	2017	Strongyloides sp.	Goat	Malaysia	Selangor, Perak, Sarawak, Negeri Sembilan	7 farms	P - FECT	316	17	5.4
36	Tan TK et al.	2017	Strongyloides sp.	Sheep	Malaysia	Selangor, Perak, Sarawak, Negeri Sembilan	2 farms	P - FECT	40	1	2.5
37	Raja N et al.	2018	Strongyloides sp.	Goat	Malaysia	Kuantan	Commercial farm	P - Flotation, modified McMaster	480	6	1.3
38	Wuthijaree K et al.	2022	Strongyloides sp.	Goat	Thailand	Phitsanulok	31 smallholder farms	P - McMaster flotation	885	6	0.7
39	Ybañez RHD et al.	2018	Strongyloides sp.	Chicken	Philippines	Leyte	8 small scale layer farms	P - Sugar flotation	243	180	74.1

## Sheet: References
No.	References
1	Thanchomnang T, Intapan PM, Sanpool O, Rodpai R, Sadaow L, Phosuk I, et al. First molecular identification of Strongyloides fuelleborni in long-tailed macaques in Thailand and Lao People's Democratic Republic reveals considerable genetic diversity. J Helminthol. 2019;93:5.
2	Wenz-Mücke A, Sithithaworn P, Petney TN, Taraschewski H. Human contact influences the foraging behaviour and parasite community in long-tailed macaques. Parasitology. 2013;140:6.
3	Janwan P, Rodpai R, Intapan PM, Sanpool O, Tourtip S, Maleewong W, et al. Possible transmission of Strongyloides fuelleborni between working Southern pig-tailed macaques (Macaca nemestrina) and their owners in Southern Thailand: Molecular identification and diversity. Infect Genet Evol. 2020;85.
4	Gillespie TR, Barelli C, Heistermann M. Effects of social status and stress on patterns of gastrointestinal parasitism in wild white-handed gibbons (Hylobates lar). Am J Phys Anthropol. 2013;150:4.
5	Kuze N, Kanamori T, Malim TP, Bernard H, Zamma K, Kooriyama T, et al. Parasites found from the feces of Bornean orangutans in Danum Valley, Sabah, Malaysia, with a redescription of Pongobius hugoti and the description of a new species of Pongobius (Nematoda: Oxyuridae). J Parasitol. 2010;96:5.
6	Thanchomnang T, Intapan PM, Sanpool O, Rodpai R, Tourtip S, Yahom S, et al. First molecular identification and genetic diversity of Strongyloides stercoralis and Strongyloides fuelleborni in human communities having contact with long-tailed macaques in Thailand. Parasitol Res. 2017;116:7.
7	Al-Zihiry KA, M. Atshan, SS., & Unyah, Z. I., ZO. Majid, RA. Hamat, RA. Abdullah, WO. Molecular detection of Strongyloides ratti in faecal samples from wild rats in Serdang, Malaysia. Trop J Pharm Res. 2015;14.
8	Fedorko JM. Schistosoma japonicum in the black rat, Rattus rattus mindanensis, from Leyte, Philippines in relation to Oncomelania snail colonies with reference to other endoparasites. Southeast Asian J Trop Med Public Health. 1999;30:2.
9	Ekawasti F, Nurcahyo W, Wardhana AH, Shibahara T, Tokoro M, Sasai, K, et al. Molecular characterization of highly pathogenic Eimeria species among beef cattle on Java Island, Indonesia. Parasitol Int. 2019;72.
10	Chompoochan T, Prasitiratana P, Nakamura Y. Preliminary study of nematode infections of cattle in the six provinces of Thailand in the dry season. J Vet Med Sci. 1998;60:4.
11	Schär F, Inpankaew T, Traub RJ, Khieu V, Dalsgaard A, Chimnoi W, et al. The prevalence and diversity of intestinal parasitic infections in humans and domestic animals in a rural Cambodian village. Parasitol Int. 2014. 63:4.
12	Manatsathit S, Israsena S, Kladcharoen N, Sithicharoenchai P, Roenprayoon S, Suwanakul P. Chronic diarrhoea: a prospective study in Thai patients at Chulalongkorn University Hospital, Bangkok. Southeast Asian J Trop Med Public Health. 1985;16:3.
13	Schurer JM, Ramirez V, Kyes P, Tanee T, Patarapadungkit N, Thamsenanupap P, et al. Long-tailed macaques (Macaca fascicularis) in urban landscapes: Gastrointestinal parasitism and barriers for healthy coexistence in Northeast Thailand. Am J Trop Med Hyg. 2019;100:2.
14	Kurniawati DS, Suwanti L, Lastuti NDR. Zoonotic potential of gastrointestinal parasite in long-tailed Macaque Macaca fascicularis at Baluran National Park, Situbondo, East Java, Indonesia. Aceh J Anim Sci. 2020;5:1.
15	Teo SZ, Tuen AA, Madinah A, Aban S, Chong YL. Occurrence of gastrointestinal nematodes in captive nonhuman primates at Matang Wildlife Centre, Sarawak. Trop Biomed. 2019;36:3.
16	Pumipuntu N. Detection for potentially zoonotic gastrointestinal parasites in long-tailed macaques, dogs and cattle at Kosamphi forest park, Maha Sarakham. Vet Integr Sci. 2018;16:2.
17	Damrongsukij P, Doemlim P, Kusolsongkhrokul R, Tanee T, Petcharat P, Siriporn B, et al. One health approach of melioidosis and gastrointestinal parasitic infections from Macaca fascicularis to human at Kosumpee Forest Park, Maha Sarakham, Thailand. Infect Drug Resist. 2021;14.
18	Choong S S, Armiladiana M, Ruhil H, Peng TL. Prevalence of parasites in working pig-tailed macaques (Macaca nemestrina) in Kelantan, Malaysia. J Med Primatol. 2019;48:4.
19	Ko PP, Haraguchi M, Hara T, Hieu DD, Ito A, Tanaka R, et al. Population genetics study of Strongyloides fuelleborni and phylogenetic considerations on primate-infecting species of Strongyloides based on their mitochondrial genome sequences. Parasitol Int. 2023;92.
20	Klaus A, Strube C, Röper KM, Radespiel U, Schaarschmidt F, Nathan S, et al. Fecal parasite risk in the endangered proboscis monkey is higher in an anthropogenically managed forest environment compared to a riparian rain forest in Sabah, Borneo. PLoS One. 2018;13:4.
21	Klaus A, Zimmermann E, Röper KM, Radespiel U, Nathan S, Goossens B, et al. Co-infection patterns of intestinal parasites in arboreal primates (proboscis monkeys, Nasalis larvatus) in Borneo. Int J Parasitol Parasites Wildl. 2017;6:3.
22	Tangtrongsup S, Sripakdee D, Malaivijitnond S, Angkuratipakorn R, Lappin M. Intestinal parasites and the occurrence of zoonotic Giardia duodenalis genotype in captive gibbons at Krabokkoo Wildlife Breeding Center, Thailand. Front Vet Sci. 2019;6.
23	DePaoli A, Johnsen DO. Fatal strongyloidiasis in gibbons (Hylobates lar). Vet Pathol. 1978;15:1.
24	Azian MY, Sakhone L, Hakim SL, Yusri MY, Nurulsyamzawaty Y, Zuhaizam AH, et al. Detection of helminth infections in dogs and soil contamination in rural and urban areas. Southeast Asian J Trop Med Public Health. 2008;39:2.
25	Pumidonming W, Salman D, Gronsang D, Abdelbaset AE, Sangkaeo K, Kawazu SI, et al. (2017). Prevalence of gastrointestinal helminth parasites of zoonotic significance in dogs and cats in lower Northern Thailand. J Vet Med Sci. 2017;78:12.
26	Rojekittikhun W, Chaisiri K, Mahittikorn A, Pubampen S, Sa-Nguankiat S, Kusolsuk T, et al. Gastrointestinal parasites of dogs and cats in a refuge in Nakhon Nayok, Thailand. Southeast Asian J Trop Med Public Health. 2014;45:1.
27	Kusumarini SD, Danuarta MF, Karami F, Yesica R, Wisesa IBGR, Yudhana A, Nurhidayah N. Screening Strongyloides spp. infection from wild rodents implications for public awareness and attitudes on zoonotic diseases in Malang City, Indonesia. Jurnal Medik Veteriner. 2022;5:2.
28	Mohd-Qawiem F, Nur-Fazila SH, Ain-Fatin R, Yong QH, Nur-Mahiza MI, Yasmin AR. Detection of zoonotic-borne parasites in Rattus spp. in Klang Valley, Malaysia. Vet World. 2022;15:4.
29	Nugroho W, Cargill CF, Putra IM, Kirkwood RN, Trott DJ, Salasia SI, et al. Investigations of selected pathogens among village pigs in Central Papua, Indonesia. Trop Anim Health Prod. 2016;48:1.
30	Wardhana AH, Sawitri DH, Ekawasti F, Martindah E, Apritadewi D, et al. Occurrence and genetic identifications of porcine Entamoeba, E. suis and E. polecki, at Tangerang in West Java, Indonesia. Parasitol Res. 2020;119:9.
31	Widisuputri NS, Plumeriastuti H. A survey for zoonotic and other gastrointestinal parasites in pig in Bali Province, Indonesia. Indonesian Journal of Tropical and Infectious Disease. 2020;8.
32	Sawitri DH, Wardhana AH, Martindah E, Ekawasti F, Dewi DA, Utomo BN, et al. Detections of gastrointestinal parasites, including Giardia intestinalis and Cryptosporidium spp., in cattle of Banten province, Indonesia. J Parasit Dis. 2020;44:1.
33	Income N, Tongshoob J, Taksinoros S, Adisakwattana P, Rotejanaprasert C, Maneekan P, et al. Helminth infections in cattle and goats in Kanchanaburi, Thailand, with focus on strongyle nematode infections. Vet Sci. 2021;8;12.
34	Thanasuwan S, Piratae S, Tankrathok A. Prevalence of gastrointestinal parasites in cattle in Kalasin Province, Thailand. Vet World. 2021;14:8.
35	Kaewthamasorn M, Wongsamee S. A preliminary survey of gastrointestinal and haemoparasites of beef cattle in the tropical livestock farming system in Nan Province, northern Thailand. Parasitol Res. 2006;99:3.
36	Tan TK, Chandrawathani P, Low VL, Premaalatha B, Lee SC, Chua KH, et al. Occurrence of gastro-intestinal parasites among small ruminants in Malaysia: highlighting Dicrocoelium infection in goats. Trop Biomed. 2017;34:4.
37	Inani RY, Yusof AM. Seasonal prevalence of gastrointestinal parasitic infections in goats in a commercial farm Kuantan, Malaysia. Asian J Agri & Biol. 2018;6:4.
38	Wuthijaree K, Tatsapong P, Lambertz C. The prevalence of intestinal parasite infections in goats from smallholder farms in Northern Thailand. Helminthologia. 2020;59:1.
39	Ybañez RHD, Resuelo KJG, Kintanar APM, Ybañez, AP. Detection of gastrointestinal parasites in small-scale poultry layer farms in Leyte, Philippines. Vet World. 2018;11:11
